# Supplementary material for: Seasonal variation in fish school spatial distribution and abundance under the Kuroshio regular pattern and the large meander in Suzu coastal waters
Source: PLoS One. 2021 Nov 30;16(11):e0260629. doi: 10.1371/journal.pone.0260629 (PMC8631671; doi:10.1371/journal.pone.0260629)
Supplement: S1 Data — Sa is the decibel value, and sa is the linear value. The mean Sa value is the decibel value using averaging the sa values. (XLSX) [file pone.0260629.s001.xlsx]

## Sheet: Sheet1
201612				201702				201705				201711				201802				201805
Sa	sa	Mean sa	Mean Sa	Sa	sa	Mean sa	Mean Sa	Sa	sa	Mean sa	Mean Sa	Sa	sa	Mean sa	Mean Sa	Sa	sa	Mean sa	Mean Sa	Sa	sa	Mean sa	Mean Sa
-54.2087	3.79425e-06	1.95651e-05	-47.0852	-40.941	8.05e-05	0.000106154	-39.7406	-28.8625	0.00129941	0.000268499	-35.7106	-37.2252	0.000189444	2.79e-05	-45.5461	-43.8565	4.11e-05	0.000123706	-39.0761	-50.9544	8.0272e-06	0.000279511	-35.536
-58.7531	1.33258e-06			-34.5606	0.000349894			-30.7104	0.000849098			-52.606	5.49e-06			-32.3325	0.000584454			-54.0309	3.95289e-06
-53.5192	4.44714e-06			-32.5107	0.000560957			-42.5673	5.54e-05			-46.1561	2.42e-05			-32.2574	0.000594652			-48.9187	1.28271e-05
-54.9661	3.18707e-06			-33.5145	0.000445197			-42.6152	5.48e-05			-53.5746	4.39e-06			-32.687	0.000538645			-53.3274	4.64798e-06
-37.7001	0.000169821			-33.493	0.000447405			-54.2378	3.77e-06			-47.2006	1.91e-05			-37.6741	0.000170838			-48.1097	1.54536e-05
-41.6317	6.86793e-05			-39.0399	0.000124742			-40.4275	9.06e-05			-49.5759	1.1e-05			-29.5904	0.00109889			-34.3166	0.000370121
-53.7432	4.22359e-06			-32.7442	0.000531596			-39.8605	0.000103264			-58.8998	1.29e-06			-36.9239	0.000203053			-37.1309	0.000193604
-57.9892	1.58883e-06			-34.254	0.000375491			-37.1455	0.000192951			-69.6151	1.09e-07			-38.5353	0.000140112			-50.7713	8.37286e-06
-60.2778	9.38031e-07			-35.3902	0.000289051			-39.8678	0.00010309			-65.2098	3.01e-07			-59.4161	1.14e-06			-39.7776	0.000105255
-54.1256	3.86755e-06			-46.1395	2.43e-05			-32.708	0.000536041			-60.6138	8.68e-07			-55.0391	3.13e-06			-39.8865	0.000102649
-55.5269	2.80099e-06			-45.4855	2.83e-05			-40.7625	8.39e-05			-66.1086	2.45e-07			-47.3393	1.85e-05			-36.0266	0.000249652
-56.4681	2.25522e-06			-35.2973	0.000295302			-48.4751	1.42e-05			-45.482	2.83e-05			-37.8171	0.000165305			-34.1979	0.000380376
-60.2819	9.37155e-07			-41.7806	6.64e-05			-38.2832	0.000148484			-39.8369	0.000103827			-58.5752	1.39e-06			-45.4421	2.85619e-05
-48.9401	1.27641e-05			-35.0114	0.0003154			-32.0397	0.000625214			-45.3592	2.91e-05			-66.2094	2.39e-07			-50.1621	9.6337e-06
-45.0968	3.09257e-05			-35.8952	0.000257323			-49.455	1.13e-05			-35.2439	0.000298958			-35.6645	0.000271364			-43.4083	4.56218e-05
-52.3181	5.864e-06			-39.0154	0.000125446			-37.6923	0.000170125			-53.3799	4.59e-06			-35.8047	0.000262744			-38.1572	0.000152856
-50.8304	8.25971e-06			-39.8403	0.000103746			-33.2549	0.000472613			-51.1533	7.67e-06			-65.3221	2.94e-07			-48.1097	1.54536e-05
-43.1181	4.87739e-05			-38.827	0.000131007			-47.5059	1.78e-05			-47.9934	1.59e-05			-29.1294	0.00122197			-48.9187	1.28271e-05
-48.5304	1.40269e-05			-37.2029	0.000190418			-33.0134	0.000499649			-43.3961	4.57e-05			-49.7155	1.07e-05			-54.1311	3.86268e-06
-43.3446	4.62957e-05			-35.6366	0.000273113			-42.2981	5.89e-05			-55.9094	2.56e-06			-60.6074	8.69e-07			-54.8178	3.29773e-06
-54.5941	3.4721e-06			-38.6923	0.000135137			-51.8657	6.51e-06			-59.9976	1e-06			-47.5519	1.76e-05			-43.1431	4.84937e-05
-51.8226	6.57262e-06			-39.3092	0.000117241			-35.3876	0.000289228			-48.5575	1.39e-05			-38.2592	0.000149307			-54.6161	3.45458e-06
-56.8391	2.07058e-06			-34.6114	0.000345828			-27.2569	0.00188065			-52.4027	5.75e-06			-39.6224	0.000109083			-48.9187	1.28271e-05
-49.7298	1.06419e-05			-36.1253	0.000244045			-32.7945	0.000525475			-59.356	1.16e-06			-34.9727	0.00031822			-36.3349	0.000232548
-41.548	7.00161e-05			-39.5612	0.000110631			-42.1903	6.04e-05			-50.0371	9.91e-06			-37.9403	0.000160684			-30.41	0.000909903
-51.4838	7.10597e-06			-45.0407	3.13e-05			-37.5005	0.000177808			-51.6673	6.81e-06			-56.1817	2.41e-06			-47.1394	1.93224e-05
-56.6977	2.13911e-06			-44.2087	3.79e-05			-34.1576	0.000383917			-49.3054	1.17e-05			-33.6218	0.000434333			-36.5687	0.000220358
-45.8872	2.57799e-05			-49.5794	1.1e-05			-40.3945	9.13e-05			-47.9504	1.6e-05			-57.2311	1.89e-06			-37.1887	0.000191043
-53.0854	4.9143e-06			-33.3784	0.000459364			-49.5889	1.1e-05			-29.2267	0.0011949			-43.8926	4.08e-05			-54.2615	3.74839e-06
-40.6687	8.5729e-05			-50.8823	8.16e-06			-34.7686	0.000333537			-47.635	1.72e-05			-59.3567	1.16e-06			-48.1097	1.54536e-05
-54.6021	3.46566e-06			-34.5361	0.000351876			-29.3906	0.00115065			-56.0684	2.47e-06			-43.4549	4.51e-05			-31.0546	0.000784401
-59.0143	1.25478e-06			-31.2286	0.000753595			-32.1155	0.000614404			-47.5984	1.74e-05			-43.043	4.96e-05			-52.7769	5.276e-06
-53.4049	4.56573e-06			-35.4102	0.000287729			-41.9913	6.32e-05			-55.4707	2.84e-06			-38.5793	0.000138698			-39.4373	0.000113833
-55.6838	2.70162e-06			-34.1841	0.000381582			-55.8964	2.57e-06			-50.5573	8.8e-06			-28.9711	0.00126732			-40.0088	9.97983e-05
				-32.9014	0.0005127			-34.7211	0.000337202			-58.1604	1.53e-06			-49.1995	1.2e-05			-54.7897	3.31915e-06
				-33.636	0.000432916			-31.8152	0.000658385			-47.0041	1.99e-05			-53.1108	4.89e-06			-37.7824	0.000166631
				-54.0936	3.9e-06			-55.4579	2.85e-06			-48.6369	1.37e-05			-40.9991	7.95e-05			-53.4114	4.55894e-06
				-37.2337	0.000189074			-47.2049	1.9e-05			-50.8641	8.2e-06			-58.6004	1.38e-06			-25.918	0.00255976
				-49.9598	1.01e-05			-40.7227	8.47e-05			-51.4627	7.14e-06			-52.3153	5.87e-06			-51.5939	6.92797e-06
				-48.8825	1.29e-05			-47.3578	1.84e-05			-49.7218	1.07e-05			-57.2705	1.87e-06			-38.6609	0.000136117
				-47.0896	1.95e-05			-28.3022	0.00147836			-57.4814	1.79e-06			-53.8309	4.14e-06			-34.9768	0.000317919
				-37.5908	0.000174148			-29.1875	0.00120572			-52.4301	5.71e-06			-43.8527	4.12e-05			-53.4114	4.55894e-06
				-43.5332	4.43e-05			-32.1118	0.000614915			-49.146	1.22e-05			-53.2216	4.76e-06			-47.8521	1.6398e-05
				-47.4638	1.79e-05			-30.0113	0.000997406			-42.2156	6e-05			-53.2418	4.74e-06			-44.9009	3.23529e-05
				-50.7233	8.47e-06			-54.109	3.88e-06			-44.3579	3.67e-05			-26.886	0.00204831			-44.4235	3.61115e-05
				-36.3456	0.000231973			-30.0249	0.000994281			-47.8701	1.63e-05			-30.8385	0.000824415			-47.1924	1.90879e-05
				-41.238	7.52e-05			-43.0034	5.01e-05			-62.7935	5.26e-07			-50.886	8.15e-06			-53.6167	4.34842e-06
				-40.6314	8.65e-05			-25.6227	0.00273988			-54.5838	3.48e-06			-55.4262	2.87e-06			-52.7285	5.33518e-06
				-34.5238	0.000352872			-28.6654	0.00135976			-45.2395	2.99e-05			-53.6977	4.27e-06			-35.0118	0.000315368
				-39.7018	0.000107109			-25.6608	0.00271595			-54.0012	3.98e-06			-49.3183	1.17e-05			-35.4958	0.000282112
				-39.2827	0.00011796			-29.165	0.001212			-66.4331	2.27e-07			-61.193	7.6e-07			-33.9957	0.000398503
				-41.6332	6.87e-05			-35.5479	0.000278746			-61.5062	7.07e-07			-32.6771	0.000539877			-53.9744	4.00464e-06
				-44.3593	3.66e-05			-44.9299	3.21e-05			-57.7368	1.68e-06			-51.4275	7.2e-06			-38.0062	0.000158262
				-39.7361	0.000106264			-38.0171	0.000157867			-59.9322	1.02e-06			-57.7373	1.68e-06			-34.7774	0.000332859
				-48.1193	1.54e-05			-32.8974	0.000513167			-41.241	7.51e-05			-54.7485	3.35e-06			-37.615	0.000173183
				-46.4306	2.27e-05			-52.5166	5.6e-06			-58.5148	1.41e-06			-58.0037	1.58e-06			-40.5183	8.87507e-05
				-44.3116	3.71e-05			-31.5441	0.000700789			-56.5973	2.19e-06			-50.0021	1e-05			-44.1838	3.8161e-05
				-40.9691	8e-05			-46.6227	2.18e-05			-58.6418	1.37e-06			-52.6635	5.42e-06			-41.0398	7.87089e-05
				-39.3893	0.000115099			-46.2414	2.38e-05			-43.3531	4.62e-05			-52.5362	5.58e-06			-48.3902	1.44871e-05
				-39.5669	0.000110488			-53.5852	4.38e-06			-55.3003	2.95e-06			-56.4752	2.25e-06			-53.0068	5.00399e-06
				-36.5677	0.000220408			-41.5549	6.99e-05			-55.6639	2.71e-06			-52.2778	5.92e-06			-51.5953	6.92583e-06
				-37.1027	0.000194864			-32.3888	0.000576927			-47.9275	1.61e-05			-48.6153	1.38e-05			-52.6158	5.47546e-06
				-46.9661	2.01e-05			-35.5297	0.000279916			-57.8473	1.64e-06			-54.0152	3.97e-06			-50.1577	9.64348e-06
				-51.6616	6.82e-06			-32.3565	0.00058123			-50.3297	9.27e-06			-50.5629	8.78e-06			-51.9126	6.43788e-06
				-45.7566	2.66e-05			-34.3137	0.000370366			-42.3523	5.82e-05			-55.4928	2.82e-06			-53.131	4.86292e-06
				-53.8601	4.11e-06			-39.3874	0.000115149			-44.3389	3.68e-05			-48.079	1.56e-05			-52.0292	6.26737e-06
				-51.6342	6.86e-06			-52.9178	5.11e-06			-56.8842	2.05e-06			-51.6506	6.84e-06			-38.0724	0.000155871
				-39.8934	0.000102485			-48.2235	1.51e-05			-60.4807	8.95e-07			-50.7106	8.49e-06			-35.8475	0.000260169
				-51.401	7.24e-06			-58.5926	1.38e-06			-53.786	4.18e-06			-50.5157	8.88e-06			-36.2516	0.000237049
				-43.4444	4.52e-05			-56.7794	2.1e-06			-48.1858	1.52e-05			-37.5904	0.000174166			-54.5536	3.50464e-06
				-56.17	2.42e-06			-50.2401	9.46e-06			-56.078	2.47e-06			-53.0171	4.99e-06			-53.131	4.86292e-06
				-55.6268	2.74e-06			-56.0128	2.5e-06			-50.6383	8.63e-06			-47.6932	1.7e-05			-52.0292	6.26737e-06
				-38.0464	0.000156803			-47.04	1.98e-05			-49.5337	1.11e-05			-33.6556	0.000430965			-38.0724	0.000155871
				-42.0686	6.21e-05			-47.2273	1.89e-05			-50.2346	9.47e-06			-51.5973	6.92e-06			-35.8475	0.000260169
				-34.5992	0.000346801			-47.1192	1.94e-05			-64.5349	3.52e-07			-56.4252	2.28e-06			-36.2516	0.000237049
				-38.9488	0.000127384			-43.0566	4.95e-05			-56.605	2.19e-06			-53.782	4.19e-06			-54.5536	3.50464e-06
				-57.3613	1.84e-06			-40.8292	8.26e-05			-56.6977	2.14e-06			-55.2912	2.96e-06			-50.6553	8.59934e-06
				-56.4435	2.27e-06			-39.2561	0.000118684			-45.8962	2.57e-05			-57.8498	1.64e-06			-48.1518	1.53046e-05
				-49.0565	1.24e-05			-34.3727	0.000365369			-62.1955	6.03e-07			-53.5793	4.39e-06			-53.9897	3.99056e-06
				-43.9802	4e-05			-38.5805	0.000138659			-69.648	1.08e-07			-51.3195	7.38e-06			-53.2237	4.76029e-06
				-42.6618	5.42e-05			-38.0471	0.000156779			-59.2136	1.2e-06			-55.8905	2.58e-06			-34.2895	0.000372437
				-42.9165	5.11e-05			-51.348	7.33e-06			-55.784	2.64e-06			-37.4098	0.000181558			-33.7815	0.000418651
				-45.3887	2.89e-05			-42.3946	5.76e-05			-54.6982	3.39e-06			-50.808	8.3e-06			-49.4027	1.14743e-05
				-44.6554	3.42e-05			-45.9383	2.55e-05			-49.6072	1.09e-05			-55.7089	2.69e-06			-45.593	2.7587e-05
				-46.3774	2.3e-05			-54.3657	3.66e-06			-54.5703	3.49e-06			-39.0831	0.000123506			-34.0408	0.000394385
				-42.394	5.76e-05			-40.458	9e-05			-49.924	1.02e-05			-54.7218	3.37e-06			-50.7862	8.34415e-06
				-45.1191	3.08e-05			-52.135	6.12e-06			-54.777	3.33e-06			-51.4627	7.14e-06			-29.391	0.00115052
				-31.2344	0.000752596			-35.5563	0.000278209			-50.1153	9.74e-06			-52.447	5.69e-06			-52.7248	5.3398e-06
				-59.4935	1.12e-06			-46.005	2.51e-05			-62.7923	5.26e-07			-50.4027	9.11e-06			-51.4953	7.08711e-06
				-38.6547	0.000136309			-49.1966	1.2e-05			-61.7518	6.68e-07			-46.2262	2.38e-05			-49.481	1.12695e-05
				-40.5193	8.87e-05			-52.0711	6.21e-06			-50.3765	9.17e-06			-29.4711	0.0011295			-35.6258	0.000273793
				-40.4598	9e-05			-46.9012	2.04e-05			-50.5307	8.85e-06			-65.2066	3.02e-07			-36.4033	0.000228914
				-37.2842	0.000186886			-48.3679	1.46e-05			-47.6988	1.7e-05			-54.3328	3.69e-06			-48.9771	1.26557e-05
				-48.9726	1.27e-05			-50.9304	8.07e-06			-61.9422	6.39e-07			-61.0244	7.9e-07			-31.209	0.000757002
				-46.1147	2.45e-05			-50.9301	8.07e-06			-48.7322	1.34e-05			-58.0397	1.57e-06			-30.0551	0.000987388
				-44.5682	3.49e-05			-55.1464	3.06e-06			-45.4422	2.86e-05			-34.4736	0.000356979			-51.3074	7.40043e-06
				-47.259	1.88e-05			-51.5651	6.97e-06			-44.3465	3.68e-05			-48.0958	1.55e-05			-46.2416	2.37596e-05
				-43.2355	4.75e-05			-51.8962	6.46e-06			-43.1515	4.84e-05			-60.0309	9.93e-07			-36.0834	0.00024641
				-40.15	9.66e-05			-40.7313	8.45e-05			-47.0698	1.96e-05			-58.321	1.47e-06			-43.5434	4.42244e-05
				-42.7146	5.35e-05			-51.6114	6.9e-06			-62.3519	5.82e-07			-54.2643	3.75e-06			-31.7821	0.000663424
				-53.5436	4.42e-06			-55.516	2.81e-06			-38.3696	0.000145559			-46.255	2.37e-05			-39.7176	0.000106718
				-40.3776	9.17e-05			-50.6598	8.59e-06			-48.609	1.38e-05			-49.396	1.15e-05			-31.3009	0.000741162
				-59.4935	1.12e-06			-52.8007	5.25e-06			-56.3037	2.34e-06			-60.5879	8.73e-07			-39.7777	0.000105251
				-45.868	2.59e-05			-54.1977	3.8e-06			-64.0251	3.96e-07			-35.8322	0.000261084			-34.6543	0.000342428
				-56.952	2.02e-06			-51.0841	7.79e-06			-50.9512	8.03e-06			-37.438	0.000180384			-30.087	0.000980178
				-42.2135	6.01e-05			-29.8426	0.00103691			-57.2122	1.9e-06			-53.1116	4.88e-06			-49.1326	1.22108e-05
				-48.7792	1.32e-05			-50.9397	8.05e-06			-61.2301	7.53e-07			-34.3689	0.000365691			-50.4967	8.91939e-06
				-49.4962	1.12e-05			-57.3787	1.83e-06			-50.6091	8.69e-06			-40.3938	9.13e-05			-25.815	0.00262118
				-56.2526	2.37e-06			-32.4701	0.000566228			-43.9899	3.99e-05			-42.5295	5.59e-05			-35.6866	0.000269983
				-45.663	2.71e-05			-56.4106	2.29e-06			-49.7031	1.07e-05			-33.2582	0.000472253			-42.4902	5.63614e-05
				-51.635	6.86e-06			-50.0779	9.82e-06			-49.9296	1.02e-05			-32.3907	0.000576679			-43.6951	4.27061e-05
				-47.7823	1.67e-05			-53.8159	4.15e-06			-53.4125	4.56e-06			-28.587	0.00138454			-33.1486	0.000484332
				-43.0233	4.99e-05			-53.3012	4.68e-06			-57.3925	1.82e-06			-28.5853	0.00138505			-24.7636	0.0033392
				-49.3804	1.15e-05			-52.6407	5.44e-06			-43.2417	4.74e-05			-34.6094	0.000345988			-28.3747	0.00145388
				-48.139	1.53e-05			-51.1677	7.64e-06			-55.5815	2.77e-06			-37.3614	0.000183595			-39.3214	0.000116911
				-50.0819	9.81e-06			-31.6614	0.000682111			-53.1681	4.82e-06			-30.7119	0.000848811			-28.9873	0.00126261
				-33.1223	0.000487268			-57.6127	1.73e-06			-33.865	0.000410677			-30.7119	0.000848811			-31.2697	0.000746492
				-58.2181	1.51e-06			-56.4078	2.29e-06			-52.8734	5.16e-06			-39.1229	0.00012238			-53.3384	4.63616e-06
				-53.0536	4.95e-06			-55.1557	3.05e-06			-44.7597	3.34e-05			-30.7119	0.000848811			-33.6056	0.000435955
				-50.8824	8.16e-06			-57.3074	1.86e-06			-47.4243	1.81e-05			-39.1229	0.00012238			-29.7948	0.00104837
				-45.9471	2.54e-05			-55.6038	2.75e-06			-50.7681	8.38e-06			-47.3414	1.84e-05			-36.0706	0.000247139
				-41.5753	6.96e-05			-54.5388	3.52e-06			-40.2821	9.37e-05			-32.9631	0.000505468			-30.627	0.000865562
				-46.3733	2.3e-05			-57.6881	1.7e-06			-40.692	8.53e-05			-55.7012	2.69e-06			-35.847	0.000260196
				-59.0573	1.24e-06			-50.1501	9.66e-06			-45.7427	2.67e-05			-24.1302	0.00386351			-36.347	0.000231901
				-43.7515	4.22e-05			-54.7883	3.32e-06			-46.2654	2.36e-05			-37.6328	0.000172475			-37.0759	0.000196068
				-42.7624	5.29e-05			-51.3078	7.4e-06			-49.8984	1.02e-05			-37.5805	0.000174564			-34.8794	0.000325128
				-42.3393	5.84e-05			-60.8357	8.25e-07			-52.9667	5.05e-06			-39.1229	0.00012238			-30.8527	0.000821741
				-46.8101	2.08e-05			-52.9731	5.04e-06			-49.9276	1.02e-05			-42.7079	5.36e-05			-39.0306	0.000125009
				-47.6801	1.71e-05			-50.9548	8.03e-06			-44.8244	3.29e-05			-34.9731	0.000318191			-26.7559	0.0021106
				-51.858	6.52e-06			-56.9486	2.02e-06			-49.7665	1.06e-05			-48.0533	1.57e-05			-29.9203	0.00101853
				-44.3596	3.66e-05			-58.4273	1.44e-06			-47.3224	1.85e-05			-54.1969	3.8e-06			-33.5037	0.000446302
				-50.7387	8.44e-06			-27.5392	0.00176229			-50.6945	8.52e-06			-37.1632	0.000192165			-32.3334	0.00058433
				-50.4304	9.06e-06			-47.2342	1.89e-05			-46.47	2.25e-05			-54.7724	3.33e-06			-53.9169	4.05793e-06
				-51.479	7.11e-06			-35.8567	0.000259613			-52.3767	5.79e-06			-32.5725	0.000553037			-37.2207	0.000189639
				-40.6667	8.58e-05			-50.5919	8.73e-06			-56.6918	2.14e-06			-55.874	2.59e-06			-36.2393	0.000237723
				-40.7841	8.35e-05			-55.813	2.62e-06			-48.2011	1.51e-05			-39.8972	0.000102396			-44.1827	3.81707e-05
				-39.5312	0.000111399			-48.2084	1.51e-05			-55.8116	2.62e-06			-29.8035	0.00104628			-44.9979	3.16383e-05
				-53.7689	4.2e-06			-53.4648	4.5e-06			-50.9161	8.1e-06			-49.1422	1.22e-05			-54.5899	3.47541e-06
				-51.2058	7.58e-06			-47.1784	1.91e-05			-57.3627	1.84e-06			-55.7738	2.65e-06			-49.1326	1.22108e-05
				-48.8062	1.32e-05			-60.919	8.09e-07			-53.5104	4.46e-06			-56.3385	2.32e-06			-31.0358	0.0007878
				-44.8661	3.26e-05			-28.3481	0.00146282			-56.2455	2.37e-06			-41.3167	7.38e-05			-31.0138	0.000791801
				-44.0606	3.93e-05			-59.502	1.12e-06			-62.0419	6.25e-07			-48.4273	1.44e-05			-56.7571	2.11004e-06
				-40.7507	8.41e-05			-25.7321	0.00267171			-48.5386	1.4e-05			-50.222	9.5e-06			-53.2167	4.76792e-06
				-50.3935	9.13e-06			-26.9097	0.00203718			-49.7017	1.07e-05			-44.0506	3.93e-05			-49.367	1.15691e-05
				-40.0802	9.82e-05			-52.1208	6.14e-06			-59.229	1.19e-06			-43.837	4.13e-05			-33.6905	0.000427517
				-46.1794	2.41e-05			-32.7615	0.000529478			-47.9659	1.6e-05			-49.1499	1.22e-05			-33.7784	0.000418944
				-45.7973	2.63e-05			-40.3188	9.29e-05			-45.6845	2.7e-05			-46.3744	2.3e-05			-42.3022	5.88543e-05
				-44.4619	3.58e-05			-29.6228	0.00109074			-53.4821	4.49e-06			-48.9839	1.26e-05			-30.9677	0.000800256
				-39.6887	0.000107432			-57.2092	1.9e-06			-53.1383	4.85e-06			-49.6541	1.08e-05			-48.0222	1.57682e-05
				-39.4775	0.000112786			-51.7245	6.72e-06							-47.3521	1.84e-05			-51.0677	7.82035e-06
				-33.451	0.000451748			-29.4047	0.00114693							-51.4098	7.23e-06			-48.3653	1.45705e-05
				-39.3882	0.000115128			-56.8197	2.08e-06							-44.5848	3.48e-05			-46.4644	2.25717e-05
				-49.8497	1.04e-05			-28.9106	0.00128512							-53.2866	4.69e-06			-29.2238	0.0011957
				-47.8636	1.64e-05			-63.3796	4.59e-07							-34.6263	0.000344643			-48.7872	1.32216e-05
				-36.1534	0.000242468			-20.9837	0.00797311							-51.6334	6.87e-06			-35.2963	0.000295373
				-48.2527	1.5e-05			-55.4835	2.83e-06							-48.0463	1.57e-05			-31.0177	0.000791094
				-42.0981	6.17e-05			-53.6863	4.28e-06							-52.4696	5.66e-06			-30.1949	0.000956113
				-28.7013	0.00134857			-48.2185	1.51e-05							-55.7658	2.65e-06			-29.1012	0.00122992
				-38.5257	0.000140419			-51.4282	7.2e-06							-52.1384	6.11e-06			-44.1269	3.86646e-05
				-49.2287	1.19e-05			-47.0794	1.96e-05							-55.1069	3.09e-06			-46.2987	2.34493e-05
				-53.9126	4.06e-06			-49.5506	1.11e-05							-55.85	2.6e-06			-40.0074	9.98298e-05
				-42.581	5.52e-05			-44.5006	3.55e-05							-49.2417	1.19e-05			-45.309	2.94509e-05
				-59.5801	1.1e-06			-52.0283	6.27e-06							-53.6476	4.32e-06			-46.0884	2.46128e-05
				-42.1878	6.04e-05			-53.3451	4.63e-06							-50.1569	9.65e-06			-50.0905	9.79379e-06
				-47.3142	1.86e-05			-51.6883	6.78e-06							-30.6978	0.000851561			-50.0905	9.79379e-06
				-47.0419	1.98e-05			-54.5761	3.49e-06							-47.9094	1.62e-05			-49.9178	1.0191e-05
				-53.7239	4.24e-06			-41.4644	7.14e-05							-50.7189	8.47e-06			-43.0073	5.00346e-05
				-44.7673	3.34e-05			-59.062	1.24e-06							-31.6593	0.000682452			-38.3294	0.000146913
				-46.3722	2.31e-05			-35.9698	0.000252939							-50.1556	9.65e-06			-24.2855	0.00372777
				-51.3865	7.27e-06			-59.3588	1.16e-06							-60.2566	9.43e-07			-29.8644	0.00103171
				-41.8565	6.52e-05			-46.7085	2.13e-05							-49.2344	1.19e-05			-38.1062	0.00015466
				-50.493	8.93e-06			-55.6149	2.74e-06							-58.5199	1.41e-06			-41.5073	7.06758e-05
				-50.3595	9.21e-06			-48.2592	1.49e-05							-42.5811	5.52e-05			-51.7572	6.67231e-06
				-58.3218	1.47e-06			-31.9099	0.000644184							-60.6746	8.56e-07			-44.0247	3.95849e-05
				-55.5337	2.8e-06			-55.6024	2.75e-06							-61.3303	7.36e-07			-46.2636	2.36397e-05
				-51.2338	7.53e-06			-51.1805	7.62e-06							-61.679	6.79e-07			-48.1974	1.51446e-05
				-38.687	0.000135302			-47.1612	1.92e-05							-55.8425	2.6e-06			-47.8616	1.63621e-05
				-47.8988	1.62e-05			-42.8566	5.18e-05							-47.0669	1.96e-05			-45.1788	3.0347e-05
				-45.5727	2.77e-05			-59.8454	1.04e-06							-55.7638	2.65e-06			-48.819	1.31251e-05
				-42.2724	5.93e-05			-56.5214	2.23e-06							-62.5792	5.52e-07			-58.9335	1.27835e-06
				-57.5782	1.75e-06			-54.1678	3.83e-06							-43.6936	4.27e-05			-32.1461	0.000610087
				-43.1583	4.83e-05			-55.2411	2.99e-06							-34.3674	0.000365817			-36.1521	0.000242546
				-52.5397	5.57e-06			-61.8361	6.55e-07							-48.4985	1.41e-05			-52.1808	6.05231e-06
				-52.0487	6.24e-06			-56.6326	2.17e-06							-50.8532	8.22e-06			-40.6226	8.66441e-05
				-55.1818	3.03e-06			-57.2289	1.89e-06							-32.7219	0.000534334			-41.6428	6.85046e-05
								-55.301	2.95e-06							-33.4259	0.000454366			-36.8745	0.000205376
								-41.1063	7.75e-05							-44.4541	3.59e-05			-51.6491	6.84058e-06
								-56.073	2.47e-06							-31.1293	0.000771024			-49.6806	1.07632e-05
								-50.1372	9.69e-06							-48.3159	1.47e-05			-50.7497	8.41463e-06
								-35.1695	0.000304124							-55.8805	2.58e-06			-41.0075	7.92963e-05
								-39.0829	0.000123512							-60.8319	8.26e-07			-33.7013	0.000426455
								-54.5695	3.49e-06							-64.7126	3.38e-07			-47.6912	1.70168e-05
								-33.0302	0.000497719							-53.1136	4.88e-06			-47.8202	1.65187e-05
								-29.454	0.00113396							-55.7648	2.65e-06			-36.8969	0.000204318
								-32.1841	0.000604772							-53.7067	4.26e-06			-55.2569	2.98062e-06
								-52.9264	5.1e-06							-58.8608	1.3e-06			-56.4241	2.27817e-06
								-47.8543	1.64e-05							-38.6954	0.000135039			-47.4834	1.78507e-05
								-47.6679	1.71e-05							-59.3935	1.15e-06			-43.022	4.98656e-05
								-56.5434	2.22e-06							-41.3113	7.39e-05			-42.7941	5.25526e-05
								-38.3735	0.000145429							-60.1017	9.77e-07			-53.1323	4.86145e-06
								-51.9427	6.39e-06							-31.2438	0.000750964			-48.355	1.46051e-05
								-27.3998	0.00181979							-62.6207	5.47e-07			-53.8748	4.09747e-06
								-30.6837	0.000854346							-37.158	0.000192399			-38.7378	0.000133728
								-34.7801	0.000332651							-37.8253	0.000164995			-49.444	1.13657e-05
								-50.6588	8.59e-06							-31.9123	0.000643825			-42.78	5.27234e-05
								-50.6119	8.69e-06							-30.4914	0.00089302			-36.3173	0.00023349
								-35.7125	0.000268382							-54.9193	3.22e-06			-43.3913	4.58007e-05
								-52.5785	5.52e-06							-58.9636	1.27e-06			-36.8177	0.000208081
								-36.5809	0.000219738							-60.648	8.61e-07			-53.5861	4.37911e-06
								-37.3959	0.00018214							-61.3255	7.37e-07			-51.7747	6.64557e-06
								-56.1139	2.45e-06							-62.0924	6.18e-07			-42.4516	5.68642e-05
								-50.8185	8.28e-06							-63.97	4.01e-07			-32.7749	0.000527854
								-46.6745	2.15e-05							-65.5137	2.81e-07			-33.07	0.000493175
								-61.319	7.38e-07							-61.1321	7.71e-07			-48.0354	1.57202e-05
								-57.3094	1.86e-06							-62.7534	5.3e-07			-28.4538	0.00142763
								-50.2963	9.34e-06							-64.387	3.64e-07			-31.3818	0.000727472
								-26.255	0.00236864							-59.8573	1.03e-06			-23.4669	0.00450105
								-26.5421	0.00221713							-61.5992	6.92e-07			-24.4159	0.0036175
								-32.8791	0.000515335							-63.6228	4.34e-07			-52.7311	5.33205e-06
								-50.0721	9.84e-06							-60.4343	9.05e-07			-51.034	7.88141e-06
								-57.6249	1.73e-06							-60.0397	9.91e-07			-44.7968	3.31374e-05
								-59.7194	1.07e-06							-60.8181	8.28e-07			-46.1169	2.44516e-05
								-42.3514	5.82e-05							-64.4145	3.62e-07			-46.3141	2.33665e-05
								-53.404	4.57e-06							-58.6754	1.36e-06			-55.4913	2.82402e-06
								-63.3538	4.62e-07							-62.5518	5.56e-07			-29.172	0.00121003
								-56.6876	2.14e-06							-60.4834	8.95e-07			-44.4289	3.60673e-05
								-61.2737	7.46e-07							-61.3782	7.28e-07			-46.4627	2.25805e-05
								-56.7766	2.1e-06							-57.1169	1.94e-06			-54.0545	3.93142e-06
								-51.4178	7.21e-06							-58.0639	1.56e-06			-34.5263	0.000352668
								-59.6513	1.08e-06							-52.9263	5.1e-06			-46.0038	2.50968e-05
								-55.2928	2.96e-06							-55.3144	2.94e-06			-33.7056	0.000426031
								-44.3431	3.68e-05							-52.9171	5.11e-06			-52.4459	5.69388e-06
								-35.9979	0.000251311							-56.5671	2.2e-06			-45.143	3.05984e-05
								-29.3489	0.00116173							-54.8076	3.31e-06			-48.123	1.54063e-05
								-55.355	2.91e-06							-58.5922	1.38e-06			-55.1043	3.08725e-06
								-50.7735	8.37e-06							-57.2007	1.91e-06			-54.1202	3.87236e-06
								-53.5675	4.4e-06							-59.8377	1.04e-06			-45.2631	2.97642e-05
								-56.1737	2.41e-06							-59.0341	1.25e-06			-46.811	2.08401e-05
								-37.4276	0.000180818							-53.9944	3.99e-06			-51.6107	6.90135e-06
								-55.6736	2.71e-06							-50.5853	8.74e-06			-41.7595	6.66891e-05
								-56.3391	2.32e-06							-53.9057	4.07e-06			-36.6772	0.000214924
								-47.7944	1.66e-05							-50.1965	9.56e-06			-38.5702	0.000138988
								-37.8717	0.000163243							-54.4845	3.56e-06			-39.3506	0.000116128
								-51.0487	7.85e-06							-57.2167	1.9e-06			-34.2567	0.000375258
								-32.7033	0.000536625							-62.1468	6.1e-07			-28.5127	0.00140843
								-37.7689	0.00016715							-61.5077	7.07e-07			-31.8884	0.00064738
								-51.9073	6.45e-06							-61.7429	6.69e-07			-40.3703	9.18278e-05
								-31.1343	0.000770141							-58.3173	1.47e-06			-51.4045	7.23684e-06
								-58.8276	1.31e-06							-58.7271	1.34e-06			-37.4825	0.000178548
								-29.9327	0.00101562							-55.6951	2.69e-06			-44.3935	3.63621e-05
								-33.2192	0.000476519							-56.6092	2.18e-06			-40.2993	9.33411e-05
								-57.5834	1.74e-06							-54.1902	3.81e-06			-52.1939	6.03412e-06
								-56.0735	2.47e-06							-61.7422	6.7e-07			-38.7208	0.000134253
								-47.6673	1.71e-05							-56.7479	2.11e-06			-42.7132	5.354e-05
								-31.4845	0.00071048							-55.7492	2.66e-06			-40.1941	9.56293e-05
								-55.4407	2.86e-06							-49.0703	1.24e-05			-56.3539	2.31529e-06
								-58.4047	1.44e-06							-41.7601	6.67e-05			-54.7189	3.37371e-06
								-35.3955	0.000288705							-59.3894	1.15e-06			-58.6885	1.35252e-06
								-48.5149	1.41e-05							-62.5755	5.53e-07			-36.1349	0.000243506
								-45.1813	3.03e-05							-58.7997	1.32e-06
								-44.3918	3.64e-05							-37.7708	0.00016708
								-47.8496	1.64e-05							-57.6783	1.71e-06
								-48.8341	1.31e-05							-40.0919	9.79e-05
								-49.6949	1.07e-05							-37.8943	0.000162394
								-48.8341	1.31e-05							-46.276	2.36e-05
								-45.0448	3.13e-05							-32.9587	0.000505981
								-55.2552	2.98e-06							-32.8227	0.000522076
								-33.4862	0.000448106							-58.4115	1.44e-06
								-39.9126	0.000102034							-57.1526	1.93e-06
								-48.7414	1.34e-05							-50.7224	8.47e-06
								-37.5307	0.000176575							-44.621	3.45e-05
								-54.4305	3.61e-06							-56.8631	2.06e-06
								-33.975	0.000400405							-58.4387	1.43e-06
								-48.5743	1.39e-05							-54.2857	3.73e-06
								-51.0284	7.89e-06							-48.8085	1.32e-05
								-51.9277	6.42e-06							-42.1027	6.16e-05
								-34.9661	0.000318704							-50.6592	8.59e-06
								-51.558	6.99e-06							-53.5872	4.38e-06
								-27.4879	0.00178323							-49.5655	1.11e-05
								-56.1868	2.41e-06							-52.2779	5.92e-06
								-45.3162	2.94e-05							-54.4241	3.61e-06
								-59.0653	1.24e-06							-41.9751	6.35e-05
								-54.1794	3.82e-06							-50.9397	8.05e-06
								-34.3209	0.000369751							-53.0379	4.97e-06
								-47.199	1.91e-05							-51.4575	7.15e-06
																-55.9864	2.52e-06
																-54.0645	3.92e-06
																-59.3609	1.16e-06
																-57.2108	1.9e-06
																-52.0493	6.24e-06
																-40.1064	9.76e-05
																-31.3517	0.000732539
																-41.6448	6.85e-05
																-30.2823	0.00093707
																-58.4445	1.43e-06
																-47.527	1.77e-05
																-39.757	0.000105756
																-53.4301	4.54e-06
																-51.9241	6.42e-06
																-58.1151	1.54e-06
																-52.8017	5.25e-06
																-54.872	3.26e-06
																-34.6683	0.000341324
																-59.1144	1.23e-06
																-42.6034	5.49e-05
																-43.0464	4.96e-05
																-54.1677	3.83e-06
																-37.1917	0.000190912
																-56.0368	2.49e-06
																-42.7068	5.36e-05
																-48.5699	1.39e-05
																-28.8143	0.00131392
																-31.8387	0.000654832
																-57.8198	1.65e-06
																-33.6136	0.000435151
																-59.4691	1.13e-06
																-43.0142	5e-05
																-56.6011	2.19e-06
																-27.8438	0.00164295
																-63.2576	4.72e-07
																-54.9799	3.18e-06
																-59.8801	1.03e-06
																-56.9373	2.02e-06
																-56.1974	2.4e-06
																-44.967	3.19e-05
																-44.9474	3.2e-05
																-37.4452	0.000180088
																-51.5321	7.03e-06
																-48.5108	1.41e-05
																-43.1307	4.86e-05
																-58.0645	1.56e-06
																-37.3901	0.000182386
																-50.0498	9.89e-06
																-46.433	2.27e-05
																-34.2977	0.000371729
																-38.8096	0.000131536
																-60.5233	8.86e-07
																-38.0674	0.000156049
																-33.5448	0.000442097
																-57.5018	1.78e-06
																-51.7645	6.66e-06
																-58.4104	1.44e-06
																-54.5232	3.53e-06
																-59.4293	1.14e-06
																-55.0575	3.12e-06
																-54.8993	3.24e-06
																-53.4026	4.57e-06
																-53.5554	4.41e-06
																-48.9947	1.26e-05
																-55.7268	2.68e-06
																-60.8166	8.29e-07
																-43.1515	4.84e-05
																-60.3322	9.26e-07
																-54.358	3.67e-06
																-43.5683	4.4e-05
																-53.3836	4.59e-06
																-60.3866	9.15e-07
																-57.5087	1.77e-06
																-60.5612	8.79e-07
																-35.4262	0.000286671
																-56.9039	2.04e-06
																-52.0108	6.29e-06
																-52.1185	6.14e-06
																-59.7702	1.05e-06
																-56.671	2.15e-06
																-47.4181	1.81e-05
																-55.5703	2.77e-06
																-59.8806	1.03e-06
																-55.7831	2.64e-06
																-32.4957	0.000562901
																-53.0069	5e-06
																-59.3104	1.17e-06
																-56.5438	2.22e-06
																-52.9877	5.03e-06
																-56.9154	2.03e-06
																-50.7605	8.39e-06
																-45.7287	2.67e-05
																-58.2642	1.49e-06
																-58.4678	1.42e-06
																-58.4688	1.42e-06
																-54.1245	3.87e-06
																-44.2958	3.72e-05
																-50.6158	8.68e-06
																-64.1975	3.8e-07
																-58.137	1.54e-06
																-62.9163	5.11e-07
																-61.4436	7.17e-07
																-62.6479	5.44e-07
																-56.5392	2.22e-06
																-61.0459	7.86e-07
																-59.785	1.05e-06
																-39.5472	0.000110989
																-63.6729	4.29e-07
																-53.5177	4.45e-06
																-48.7476	1.33e-05
																-50.8418	8.24e-06
																-47.8852	1.63e-05
																-48.5272	1.4e-05
																-32.2993	0.000588945
																-33.1626	0.000482772
																-48.3168	1.47e-05
																-52.5936	5.5e-06
																-54.0487	3.94e-06
																-46.8556	2.06e-05
																-48.947	1.27e-05
																-53.0245	4.98e-06
																-58.7728	1.33e-06
																-53.3702	4.6e-06
																-55.5432	2.79e-06
																-54.1228	3.87e-06
																-56.7649	2.11e-06
																-45.3131	2.94e-05
																-58.6554	1.36e-06
																-38.6999	0.000134899
																-47.6881	1.7e-05
																-58.0041	1.58e-06
																-52.5577	5.55e-06
																-52.2116	6.01e-06
																-57.0337	1.98e-06
																-51.0805	7.8e-06
																-35.2101	0.000301292
																-49.5678	1.1e-05
																-35.464	0.000284182
																-30.8818	0.000816248
																-32.5445	0.00055661
																-56.5862	2.19e-06
																-35.4565	0.000284677
																-44.9921	3.17e-05
																-48.3261	1.47e-05
																-55.8201	2.62e-06
																-57.1488	1.93e-06
																-42.1971	6.03e-05
																-48.6701	1.36e-05
																-59.5626	1.11e-06
																-59.5985	1.1e-06
																-46.3995	2.29e-05
																-31.6091	0.000690383
																-36.8412	0.000206958
																-31.7348	0.000670693
																-36.2834	0.000235322
																-32.9522	0.000506737
																-50.8182	8.28e-06
																-55.1926	3.03e-06
																-52.4477	5.69e-06
																-60.0615	9.86e-07
																-52.6302	5.46e-06
																-52.6282	5.46e-06
																-36.2644	0.000236351
																-35.0432	0.000313101
																-48.2911	1.48e-05
																-36.4147	0.000228312
																-36.5878	0.000219391
																-49.4498	1.14e-05
																-53.1405	4.85e-06
																-53.3002	4.68e-06
																-35.9339	0.000255041
																-50.471	8.97e-06
																-53.9233	4.05e-06
																-49.7051	1.07e-05
																-43.2012	4.79e-05
																-47.0029	1.99e-05
																-52.235	5.98e-06
																-56.3632	2.31e-06
																-32.3068	0.000587928
																-33.5672	0.000439822
																-48.8107	1.32e-05
																-33.2571	0.000472374
																-32.0825	0.000619089
																-43.8902	4.08e-05
																-53.8833	4.09e-06
																-30.827	0.000826616
																-34.5373	0.000351782
																-57.691	1.7e-06
																-53.8653	4.11e-06
																-52.4061	5.75e-06
																-45.0472	3.13e-05
																-60.0159	9.96e-07
																-56.8468	2.07e-06
																-57.3767	1.83e-06
																-52.2987	5.89e-06
																-45.0879	3.1e-05
																-40.7946	8.33e-05
																-53.7825	4.19e-06
																-44.6822	3.4e-05
																-56.9656	2.01e-06
																-54.1661	3.83e-06
																-53.8634	4.11e-06
																-53.9049	4.07e-06
																-53.3862	4.59e-06
																-48.6244	1.37e-05
																-45.1683	3.04e-05
																-51.1419	7.69e-06
																-56.0473	2.48e-06
																-49.5157	1.12e-05
																-49.2983	1.18e-05
																-57.8396	1.64e-06
																-60.8279	8.26e-07
																-32.6297	0.000545792
																-56.39	2.3e-06
																-39.1016	0.000122982
																-27.0193	0.00198639
																-57.2933	1.86e-06
																-55.5296	2.8e-06
																-53.2141	4.77e-06
																-33.4084	0.000456205
																-49.0271	1.25e-05
																-57.8238	1.65e-06
																-55.5114	2.81e-06
																-57.8238	1.65e-06
																-53.0963	4.9e-06
