# Supplementary material for: Seasonal variation in fish school spatial distribution and abundance under the Kuroshio regular pattern and the large meander in Suzu coastal waters
Source: PLoS One. 2021 Nov 30;16(11):e0260629. doi: 10.1371/journal.pone.0260629 (PMC8631671; doi:10.1371/journal.pone.0260629)
Supplement: S2 Data — TSkg is the Target strength (TS) of fish per kilogram. TSkg is the decibel value, and tskg is the linear value. (XLSX) [file pone.0260629.s002.xlsx]

## Sheet: Sheet1
	201612
	TSkg	tskg	p(percent)	ts*p	mean Sa	mean sa	mean sa/Ets*p_mean density(g/m2)	whole area(kg)
Japanese horse mackerel	-39.3	0.00011749	0.55	6.46194e-05	-47.0852	1.95651e-05	4.65419	581.773
chub mackerel	-30.8	0.000831764	0.03	2.49529e-05
Yellowtail	-32.9	0.000512861	0.01	5.12861e-06
others	-31	0.000794328	0.41	0.000325675
			1	0.000420375
	201711
	TSkg	tskg	p(percent)	ts*p	mean Sa	mean sa	mean sa/Ets*p_mean density(g/m2)	whole area(kg)
Japanese horse mackerel	-39.3	0.00011749	0.53	6.22696e-05	-45.5461	2.78865e-05	6.37745	797.182
chub mackerel	-30.8	0.000831764	0.27	0.000224576
Yellowtail	-32.9	0.000512861	0.03	1.53858e-05
others	-31	0.000794328	0.17	0.000135036
			1	0.000437267
	201702
	TSkg	tskg	p(percent)	ts*p	mean Sa	mean sa	mean sa/Ets*p_mean density(g/m2)	whole area(kg)
Japanese horse mackerel	-39.3	0.00011749	0.17	1.99733e-05	-39.7406	0.000106154	20.5874	2573.43
chub mackerel	-30.8	0.000831764	0.14	0.000116447
Yellowtail	-32.9	0.000512861	0.6	0.000307717
others	-31	0.000794328	0.09	7.14895e-05
			1	0.000515627
201802
	TSkg	tskg	p(percent)	ts*p	mean Sa	mean sa	mean sa/Ets*p_mean density(g/m2)	whole area(kg)
Japanese horse mackerel	-39.3	0.00011749	0.44	5.16955e-05	-39.0761	0.000123706	25.2103	3151.29
Yellowtail	-32.9	0.000512861	0.03	1.53858e-05
chub mackerel	-30.8	0.000831764	0.07	5.82235e-05
others	-31	0.000794328	0.46	0.000365391
			1	0.000490696
201705
	TSkg	tskg	p(percent)	ts*p	mean Sa	mean sa	mean sa/Ets*p_mean density(g/m2)	whole area(kg)
chub mackerel	-30.8	0.000831764	0.14	0.000116447	-35.7106	0.000268499	46.9981	5874.76
Sadines	-34.6	0.000346737	0.51	0.000176836
others	-31	0.000794328	0.35	0.000278015
			1	0.000571298
201805
	TSkg	tskg	p(percent)	ts*p	mean Sa	mean sa	mean sa/Ets*p_mean density(g/m2)	whole area(kg)
chub mackerel	-30.8	0.000831764	0.06	4.99058e-05	-35.536	0.000279511	46.0185	5752.31
Japanese horse mackerel	-39.3	0.00011749	0.03	3.52469e-06
Yellowtail	-32.9	0.000512861	0.6	0.000307717
others	-31	0.000794328	0.31	0.000246242
			1	0.000607389
