# Supplementary material for: Seasonal variation in fish school spatial distribution and abundance under the Kuroshio regular pattern and the large meander in Suzu coastal waters
Source: PLoS One. 2021 Nov 30;16(11):e0260629. doi: 10.1371/journal.pone.0260629 (PMC8631671; doi:10.1371/journal.pone.0260629)
Supplement: S3 Data — (XLSX) [file pone.0260629.s003.xlsx]

## Sheet: Sheet1
201608			201612			201702			201705			201708			201711			201802			201805
Sa	L		Sa	L		Sa	L		Sa	L		Sa	L		Sa	L		Sa	L		Sa	L
-49.1118	457.243		-54.2087	747.142		-40.941	531.611		-28.8625	476.511		-40.0118	637.333		-37.2252	250.087		-43.8565	649.415		-50.9544	344.46
-51.4933	447.369		-58.7531	448.541		-34.5606	441.72		-30.7104	383.557		-51.4625	452.435		-52.606	415.332		-32.3325	651.023		-54.0309	316.509
-46.2033	436.152		-53.5192	417.085		-32.5107	433.11		-42.5673	347.567		-37.8323	422.561		-46.1561	378.588		-32.2574	649.143		-48.9187	548.9
-31.3741	349.001		-54.9661	710.997		-33.5145	408.614		-42.6152	292.986		-50.9748	318.608		-53.5746	1607.69		-32.687	588.159		-53.3274	2348.01
-42.3795	3165.54		-37.7001	1979.01		-33.493	382.731		-54.2378	253.714		-44.0321	460.306		-47.2006	1570.48		-37.6741	464.882		-48.1097	2318.23
-32.6478	3011.83		-41.6317	444.658		-39.0399	347.033		-40.4275	210.442		-47.1538	930.595		-49.5759	1544.14		-29.5904	347.02		-34.3166	205.168
-44.8556	2773.79		-53.7432	1921.83		-32.7442	337.718		-39.8605	184.197		-43.2852	981.275		-58.8998	1523.68		-36.9239	253.494		-37.1309	137.036
-47.6963	2711.59		-57.9892	1931.32		-34.254	331.702		-37.1455	173.737		-50.3308	953.877		-69.6151	1513.61		-38.5353	229.497		-50.7713	135.398
-50.1341	2678.64		-60.2778	333.61		-35.3902	322.676		-39.8678	148.65		-54.2965	984.101		-65.2098	1463.7		-59.4161	212.134		-39.7776	137.317
-42.1678	2643.51		-54.1256	815.951		-46.1395	322.676		-32.708	304.332		-59.774	1063.67		-60.6138	1461.47		-55.0391	201.295		-39.8865	139.935
-48.7796	2603.21		-55.5269	832.772		-45.4855	315.156		-40.7625	269.508		-51.4479	1330.48		-66.1086	880.896		-47.3393	187.24		-36.0266	166.299
-42.7742	2586.92		-56.4681	2324.63		-35.2973	315.156		-48.4751	1097.31		-41.25	1452.11		-45.482	577.121		-37.8171	148.118		-34.1979	195.911
-42.2072	2387.55		-60.2819	2312.86		-41.7806	307.635		-38.2832	1152.58		-33.4589	1495.42		-39.8369	201.025		-58.5752	147.527		-45.4421	217.511
-49.0066	2012.8		-48.9401	602.686		-35.0114	307.635		-32.0397	1271.93		-54.1024	1705.56		-45.3592	219.816		-66.2094	149.047		-50.1621	217.511
-34.954	1685.11		-45.0968	609.642		-35.8952	301.619		-49.455	1463.79		-54.6912	1775.05		-35.2439	476.514		-35.6645	161.705		-43.4083	265.796
-28.0392	180.197		-52.3181	955.621		-39.0154	292.595		-37.6923	2295.07		-62.7296	883.403		-53.3799	767.997		-35.8047	262.26		-38.1572	548.195
-42.9292	301.472		-50.8304	978.402		-39.8403	292.595		-33.2549	2513.94		-50.1424	807.296		-51.1533	269.721		-65.3221	298.378		-48.1097	2318.23
-31.1676	470.971		-43.1181	2280.13		-38.827	285.075		-47.5059	2512.46		-46.2391	377.228		-47.9934	242.655		-29.1294	322.751		-48.9187	548.9
-36.9402	525.998		-48.5304	2400.15		-37.2029	285.075		-33.0134	2637.61		-39.3774	1435.31		-43.3961	199.464		-49.7155	455.541		-54.1311	783.982
-42.3733	585.099		-43.3446	2555.2		-35.6366	277.553		-42.2981	2796.69		-47.8614	414.169		-55.9094	191.307		-60.6074	844.319		-54.8178	814.305
-44.3787	1283.98		-54.5941	2561.03		-38.6923	266.171		-51.8657	2791.28		-51.9496	338.863		-59.9976	188.57		-47.5519	1048.22		-43.1431	1443.53
-47.2902	1608.11		-51.8226	2632.4		-39.3092	531.102		-35.3876	3036.58		-47.8313	1441.89		-48.5575	1485.09		-38.2592	1085.98		-54.6161	1604.62
-45.4728	1325.09		-56.8391	899.115		-34.6114	547.326		-27.2569	1645.77		-41.0335	364.628		-52.4027	1344.46		-39.6224	1379.76		-48.9187	548.9
-47.8047	1273.19		-49.7298	454.793		-36.1253	554.203		-32.7945	633.106		-36.849	377.32		-59.356	1327.33		-34.9727	1429.72		-36.3349	557.3
-53.3975	159.281		-41.548	1080.84		-39.5612	561.089		-42.1903	300.427		-38.3613	1159.72		-50.0371	1544.64		-37.9403	1675.46		-30.41	578.056
-54.1529	254.382		-51.4838	550.36		-45.0407	704.313		-37.5005	301.25		-39.5531	1036.96		-51.6673	1339.57		-56.1817	1888.27		-47.1394	608.462
-48.1823	348.812		-56.6977	584.606		-44.2087	704.313		-34.1576	879.527		-26.9672	2517.77		-49.3054	1252.75		-33.6218	481.609		-36.5687	455.393
-56.3366	363.666		-45.8872	2791.56		-49.5794	704.313		-40.3945	807.085		-66.7017	2243.22		-47.9504	1378		-57.2311	409.735		-37.1887	443.491
-50.5348	394.133		-53.0854	2391.63		-33.3784	711.007		-49.5889	664.496		-37.1013	2242.95		-29.2267	721.415		-43.8926	390.662		-54.2615	439.878
-42.6143	415.263		-40.6687	934.931		-50.8823	711.007		-34.7686	551.303		-38.8084	2245.41		-47.635	385.531		-59.3567	378.544		-48.1097	2318.23
-46.8957	423.247		-54.6021	3087.03		-34.5361	716.367		-29.3906	507.4		-38.0801	2210.48		-56.0684	209.103		-43.4549	356.815		-31.0546	1449.03
-51.9716	446.326		-59.0143	1189.64		-31.2286	724.415		-32.1155	758.456		-60.9441	2204.43		-47.5984	378.938		-43.043	298.701		-52.7769	1420.06
-40.9713	458.047		-53.4049	1463.27		-35.4102	731.128		-41.9913	736.382		-47.3985	1362.33		-55.4707	1192.34		-38.5793	248.685		-39.4373	360.254
-48.419	505.484		-55.6838	2551.25		-34.1841	737.847		-55.8964	725.151		-44.2496	1287.03		-50.5573	2422.22		-28.9711	403.242		-40.0088	356.361
-54.3937	513.757					-32.9014	743.226		-34.7211	697.51		-45.9181	1288.85		-58.1604	2404.68		-49.1995	270.831		-54.7897	292.261
-38.0479	538.784					-33.636	769.238		-31.8152	737.374		-47.8891	1291.87		-47.0041	2305.28		-53.1108	257.022		-37.7824	1136.83
-53.6499	523.611					-54.0936	794.125		-55.4579	751.828		-55.2574	1290.09		-48.6369	1204.69		-40.9991	251.077		-53.4114	1445.61
-52.8513	534.668					-37.2337	813.535		-47.2049	217.287		-54.3555	1288.35		-50.8641	1241.52		-58.6004	249.865		-25.918	1631.19
-43.7526	574.885					-49.9598	836.509		-40.7227	246.434		-59.9265	1283.4		-51.4627	749.225		-52.3153	284.244		-51.5939	1628.21
-50.7767	604.665					-48.8825	836.509		-47.3578	485.81		-47.8256	1283.4		-49.7218	2094.27		-57.2705	355.48		-38.6609	1593.18
-49.5798	646.757					-47.0896	842.445		-28.3022	461.363		-23.8266	919.061		-57.4814	1945.8		-53.8309	540.486		-34.9768	1570.93
-43.6524	661.787					-37.5908	851.344		-29.1875	419.431		-46.2721	496.982		-52.4301	2003.61		-43.8527	698.964		-53.4114	1445.61
-39.7981	730.551					-43.5332	858.772		-32.1118	352.126		-43.8363	171.495		-49.146	2791.66		-53.2216	799.687		-47.8521	1432.6
-54.7221	870.455					-47.4638	866.193		-30.0113	1454.58		-41.4341	685.197		-42.2156	2990.54		-53.2418	877.017		-44.9009	2301.61
-52.0954	884.977					-50.7233	866.193		-54.109	2336.74		-45.4925	739.264		-44.3579	2922.2		-26.886	303.971		-44.4235	2317.74
-46.2434	1004.64					-36.3456	872.134		-30.0249	2300.09		-58.4449	800.192		-47.8701	2876.1		-30.8385	336.315		-47.1924	2520.85
-47.1545	1055.69					-41.238	881.047		-43.0034	2263.56		-52.3767	338.252		-62.7935	2898.6		-50.886	360.816		-53.6167	1608.87
-44.4462	1086.7					-40.6314	881.047		-25.6227	1407.83		-43.9979	401.924		-54.5838	2892.09		-55.4262	412.122		-52.7285	1576.69
-54.5587	1115.99					-34.5238	888.471		-28.6654	1334.95		-40.0213	3091.91		-45.2395	2955.63		-53.6977	426.328		-35.0118	1407.42
-53.9912	1264.62					-39.7018	895.897		-25.6608	1150.63		-47.1191	3098.23		-54.0012	2957.14		-49.3183	448.297		-35.4958	567.621
-47.0363	1263.17					-39.2827	930.003		-29.165	945.823		-41.8229	3057.13		-66.4331	2950.65		-61.193	456.299		-33.9957	378.474
-38.9147	1262.06					-41.6332	1057.62		-35.5479	205.577		-40.163	2867.99		-61.5062	2950.65		-32.6771	480.192		-53.9744	396.975
-53.0197	1262.33					-44.3593	613.558		-44.9299	217.17		-52.5196	1285.36		-57.7368	2941.7		-51.4275	462.979		-38.0062	1161.64
-40.2016	1334.02					-39.7361	547.621		-38.0171	393.486		-50.4365	1256.63		-59.9322	2917.7		-57.7373	471.776		-34.7774	1175.8
-50.6804	1419.32					-48.1193	536.37		-32.8974	967.258		-46.1514	995.924		-41.241	2807.33		-54.7485	472.904		-37.615	1227.63
-64.4584	1434.11					-46.4306	528.79		-52.5166	1095.63		-47.8837	3000.44		-58.5148	2777.21		-58.0037	474.038		-40.5183	1252.41
-57.7406	1436.4					-44.3116	528.79		-31.5441	1116.41		-47.507	2992.27		-56.5973	2772.03		-50.0021	513.154		-44.1838	1278.38
-43.926	2513.23					-40.9691	521.221		-46.6227	1135.71		-54.1748	2797.62		-58.6418	2774		-52.6635	537.73		-41.0398	1326.49
-46.7683	2491.58					-39.3893	515.16		-46.2414	1258.75		-46.4912	2797.62		-43.3531	2737		-52.5362	554.473		-48.3902	894.081
-35.9953	2468.52					-39.5669	484.899		-53.5852	1265.75		-49.3338	834.947		-55.3003	2750.31		-56.4752	558.065		-53.0068	903.685
-45.2014	2455.4					-36.5677	466.085		-41.5549	1487.34		-48.8143	1078.75		-55.6639	2742.44		-52.2778	551.388		-51.5953	1314.9
-44.5738	2443.01					-37.1027	431.542		-32.3888	1628.68		-44.5684	2288.36		-47.9275	2703.06		-48.6153	515.997		-52.6158	1319.26
-43.5841	2440.17					-46.9661	1101.25		-35.5297	910.174		-41.7529	2502.68		-57.8473	2709.84		-54.0152	505.102		-50.1577	2318.48
-54.663	2433.24					-51.6616	935.086		-32.3565	1707.38		-46.2494	2911.55		-50.3297	2698.08		-50.5629	605.109		-51.9126	2315.27
-39.7384	2389.16					-45.7566	933.992		-34.3137	3040.83		-47.9784	2945.99		-42.3523	2671.41		-55.4928	650.327		-53.131	1581.28
-48.1207	2378.57					-53.8601	796.853		-39.3874	2561.93		-48.2338	2956.77		-44.3389	2621.06		-48.079	671.223		-52.0292	1780.39
-53.0183	2379.34					-51.6342	1090.14		-52.9178	740.219		-47.7274	3011.88		-56.8842	2683.25		-51.6506	725.259		-38.0724	1801.56
-43.512	2808.33					-39.8934	1070.76		-48.2235	967.078		-53.3344	3054.39		-60.4807	2656.59		-50.7106	756.196		-35.8475	1824.39
-50.7696	3020.44					-51.401	1049.67		-58.5926	970.894		-55.0221	3077.33		-53.786	2614.67		-50.5157	829.464		-36.2516	1888.38
-43.3629	3038.49					-43.4444	812.904		-56.7794	1026.21		-52.3342	3075.93		-48.1858	2562.1		-37.5904	926.135		-54.5536	1904.59
-37.9795	3202.52					-56.17	612.499		-50.2401	1035.16		-49.4473	3062.35		-56.078	2564.05		-53.0171	1019.41		-53.131	1581.28
-42.8976	1302.27					-55.6268	597.636		-56.0128	1039.78		-49.8454	3065.18		-50.6383	2557.13		-47.6932	1028.85		-52.0292	1780.39
-57.7427	2000.27					-38.0464	810.206		-47.04	1052.4		-52.703	3064.62		-49.5337	2557.13		-33.6556	1147.63		-38.0724	1801.56
-48.3025	2040.39					-42.0686	787.086		-47.2273	1059.83		-51.0471	3066.24		-50.2346	2555.62		-51.5973	1213.23		-35.8475	1824.39
-51.5587	2047.56					-34.5992	825.718		-47.1192	1129.72		-50.3036	3062.35		-64.5349	2543.29		-56.4252	1257.94		-36.2516	1888.38
-49.5297	2059.74					-38.9488	954.381		-43.0566	1163.51		-47.0609	3031.24		-56.605	2525.77		-53.782	1294.41		-54.5536	1904.59
-54.9728	2077.66					-57.3613	364.621		-40.8292	1198.99		-35.402	3025.76		-56.6977	2521.22		-55.2912	1311.38		-50.6553	1560.04
-55.4542	2129.26					-56.4435	362.971		-39.2561	1225.5		-38.5491	958.834		-45.8962	2541.78		-57.8498	1524.5		-48.1518	999.008
-49.8814	2133.21					-49.0565	360.641		-34.3727	1729.3		-47.4697	536.749		-62.1955	2553.67		-53.5793	466.031		-53.9897	1120
-28.0188	2380.51					-43.9802	272.542		-38.5805	2764.8		-43.6628	520.537		-69.648	2553.67		-51.3195	463.842		-53.2237	1297.57
-48.4675	2375.12					-42.6618	303.686		-38.0471	2762.86		-53.0851	748.856		-59.2136	2550.65		-55.8905	464.507		-34.2895	2884.31
-48.1894	1260.11					-42.9165	397.977		-51.348	2757.01		-38.514	815.835		-55.784	2180.44		-37.4098	470.008		-33.7815	3066.64
-52.4952	1404.5					-45.3887	602.577		-42.3946	2783.45		-37.3046	846.072		-54.6982	1742.76		-50.808	473.404		-49.4027	3050.64
-47.7281	1602.12					-44.6554	633.398		-45.9383	2803.65		-49.8542	2671.06		-49.6072	1525.6		-55.7089	471.483		-45.593	3043.99
-49.2194	2379.94					-46.3774	890.373		-54.3657	2805.61		-45.44	2794		-54.5703	1377.29		-39.0831	469.28		-34.0408	3040.79
-53.4879	2634.34					-42.394	1110.32		-40.458	2911.09		-40.4683	2978.87		-49.924	940.486		-54.7218	478.263		-50.7862	2993.4
-51.4036	3086.37					-45.1191	1258.42		-52.135	2913.6		-38.9619	2989.1		-54.777	905.669		-51.4627	479.285		-29.391	2997.84
-54.304	3090.13					-31.2344	1279.33		-35.5563	2918.68		-43.1126	3010.46		-50.1153	879.041		-52.447	473.226		-52.7248	3000.57
-50.7165	3089.22					-59.4935	605.374		-46.005	2903.33		-56.3661	3047.04		-62.7923	875.006		-50.4027	461.415		-51.4953	609.294
-47.9738	2970.98					-38.6547	614.647		-49.1966	2903.55		-41.8197	3055.82		-61.7518	745.618		-46.2262	458.1		-49.481	2140.29
-50.5624	2838.87					-40.5193	645.335		-52.0711	2901.69		-44.3736	3067.65		-50.3765	745.618		-29.4711	812.414		-35.6258	2154.69
-46.6659	2807.06					-40.4598	696.517		-46.9012	2896.57		-49.5397	3092.72		-50.5307	732.692		-65.2066	814.076		-36.4033	2177.5
-46.603	1697.16					-37.2842	807.356		-48.3679	2907.29		-42.395	3675.27		-47.6988	717.284		-54.3328	813.53		-48.9771	3000.19
-43.5164	1229.85					-48.9726	837.872		-50.9304	2897.38		-44.4873	3598.44		-61.9422	709.599		-61.0244	813.496		-31.209	2996.77
-43.6903	636.955					-46.1147	867.761		-50.9301	2924.04		-51.6679	3592.72		-48.7322	357.231		-58.0397	801.115		-30.0551	2989.14
-44.4961	603.523					-44.5682	940.787		-55.1464	2924.04		-53.9922	3579.3		-45.4422	335.472		-34.4736	765.333		-51.3074	2964.01
-38.7679	411.812					-47.259	999.788		-51.5651	2922.85		-46.6312	3465.4		-44.3465	292.235		-48.0958	754.891		-46.2416	2935.25
-39.2738	309.867					-43.2355	1092.46		-51.8962	2935.06		-41.355	3438.33		-43.1515	282.194		-60.0309	758.062		-36.0834	2731.47
-42.7324	279.212					-40.15	1127.86		-40.7313	2968.48		-41.5638	3223.68		-47.0698	583.695		-58.321	827.605		-43.5434	2720.35
-34.7462	221.262					-42.7146	1174.08		-51.6114	2940.31		-36.3378	2603.85		-62.3519	611.054		-54.2643	847.026		-31.7821	2638.82
-32.89	141.887					-53.5436	1269.44		-55.516	2941.45		-52.6139	2867.71		-38.3696	722.7		-46.255	888.177		-39.7176	1978.65
-29.8228	151.591					-40.3776	1320.43		-50.6598	2990.96		-41.2386	3001.74		-48.609	2410.2		-49.396	946.464		-31.3009	1409.23
-27.9957	182.014					-59.4935	605.374		-52.8007	2995.95		-34.1528	3023		-56.3037	1103.22		-60.5879	997.196		-39.7777	1318.73
-33.092	230.118					-45.868	2239.05		-54.1977	1251.97		-40.1202	3096.99		-64.0251	1109.4		-35.8322	1169.02		-34.6543	948.549
-44.1531	295.858					-56.952	2242.67		-51.0841	1283.19		-41.766	3239.8		-50.9512	1285.28		-37.438	1124.78		-30.087	789.036
-49.6185	1479.69					-42.2135	2244.5		-29.8426	1554.37		-47.9795	3239.8		-57.2122	1320.26		-53.1116	1136.22		-49.1326	717.407
-53.6042	2143.36					-48.7792	2246.55		-50.9397	1466.5		-59.0157	3280.54		-61.2301	1340.21		-34.3689	1071.57		-50.4967	489.26
-49.3449	2193.35					-49.4962	2246.55		-57.3787	1683.74		-49.8576	3570.31		-50.6091	2646.09		-40.3938	1061.13		-25.815	350.043
-54.6273	2212.41					-56.2526	2246.55		-32.4701	2564.47		-44.6308	3637.78		-43.9899	2181.71		-42.5295	1038.01		-35.6866	322.611
-56.7492	2218.37					-45.663	420.961		-56.4106	2536.52		-38.7412	3762.88		-49.7031	1999.33		-33.2582	1005.02		-42.4902	307.499
-53.3266	2219.56					-51.635	714.959		-50.0779	2543.78		-44.2236	3762.88		-49.9296	1630.21		-32.3907	948.204		-43.6951	277.875
-26.3958	2229.1					-47.7823	778.03		-53.8159	2614.77		-49.2436	3751.98		-53.4125	1580.77		-28.587	573.066		-33.1486	265.862
-54.0533	2325.07					-43.0233	1533.06		-53.3012	2631.5		-59.7362	3735.33		-57.3925	1440.67		-28.5853	447.368		-24.7636	253.422
-48.88	2369.75					-49.3804	708.51		-52.6407	2643.52		-42.7123	775.892		-43.2417	1436.44		-34.6094	335.466		-28.3747	248.703
-49.2869	2405.48					-48.139	898.02		-51.1677	2653.51		-60.5893	1516.55		-55.5815	1250.14		-37.3614	146.753		-39.3214	236.264
-45.9881	2529.59					-50.0819	729.641		-31.6614	2847.64		-46.1421	1533.58		-53.1681	1215.14		-30.7119	66.044		-28.9873	216.792
-49.7334	2558.33					-33.1223	553.948		-57.6127	2702.09		-41.2731	1221.71		-33.865	2230.76		-30.7119	66.044		-31.2697	201.09
-46.8867	2765.68					-58.2181	705.734		-56.4078	2707.46		-44.3597	1113.12		-52.8734	2535.42		-39.1229	122.341		-53.3384	140.497
-43.4781	2807.45					-53.0536	706.534		-55.1557	2739.04		-43.5542	1122.03		-44.7597	2802.5		-30.7119	66.044		-33.6056	129.427
-55.549	2808.58					-50.8824	722.299		-57.3074	2739.04		-60.7441	1151.77		-47.4243	2810.61		-39.1229	122.341		-29.7948	134.718
-49.0587	2818.96					-45.9471	1119.78		-55.6038	2754.93		-56.342	3971.93		-50.7681	834.872		-47.3414	590.064		-36.0706	211.545
-54.8741	2823.19					-41.5753	1219.26		-54.5388	2912.26		-34.2549	3793.64		-40.2821	2613.92		-32.9631	64.685		-30.627	309.88
-48.5241	2863.87					-46.3733	1270.72		-57.6881	2914.08		-49.4159	3727.39		-40.692	2595.39		-55.7012	58.4		-35.847	1593.13
-47.7674	2870.55					-59.0573	1329.76		-50.1501	2916.2		-34.4476	3474.98		-45.7427	1968.67		-24.1302	55.619		-36.347	1839.78
-36.5087	374.536					-43.7515	1375.6		-54.7883	2918.42		-40.7735	3123.69		-46.2654	1887.95		-37.6328	55.728		-37.0759	1885.63
-44.8619	755.26					-42.7624	1518.05		-51.3078	2922.36		-52.1608	3069.89		-49.8984	1617.88		-37.5805	68.963		-34.8794	2078.42
-42.8702	773.228					-42.3393	1410.93		-60.8357	2928.38		-64.9076	3048.37		-52.9667	1416.25		-39.1229	122.341		-30.8527	2180.36
-43.0207	874.672					-46.8101	1499.02		-52.9731	2928.16		-50.3952	3036.88		-49.9276	3081.54		-42.7079	1060.28		-39.0306	2300.48
-50.7687	2879.7					-47.6801	1549.4		-50.9548	2925.61		-38.2191	3018.39		-44.8244	3282.89		-34.9731	1086.37		-26.7559	2443.35
-50.0867	1662.42					-51.858	2852.91		-56.9486	2912.59		-50.5923	3459.96		-49.7665	1806.66		-48.0533	1124.43		-29.9203	2443.35
-59.6384	1637.64					-44.3596	2680.86		-58.4273	2912.62		-60.7894	3438.16		-47.3224	1589.62		-54.1969	1161.63		-33.5037	2496.89
-46.4851	1295.71					-50.7387	2821.76		-27.5392	798.893		-50.3714	3376.39		-50.6945	1057.91		-37.1632	270.801		-32.3334	2676.3
-43.3976	1051.92					-50.4304	2801.2		-47.2342	812.023		-38.03	3195.29		-46.47	1056		-54.7724	1859.18		-53.9169	2864.16
-46.576	1038.21					-51.479	2197.44		-35.8567	2896.77		-46.8442	2420.7		-52.3767	1002.77		-32.5725	1377.59		-37.2207	2871.94
-45.1259	521.516					-40.6667	1440.19		-50.5919	2893.91		-54.5067	2736.5		-56.6918	906.882		-55.874	1282.63		-36.2393	1988.91
-49.817	1697.07					-40.7841	1397.54		-55.813	2898.6		-48.8641	1102.21		-48.2011	1143.55		-39.8972	1261.83		-44.1827	2065.42
-34.021	2544.76					-39.5312	1166.53		-48.2084	2892.39		-56.6089	2451.89		-55.8116	1297.22		-29.8035	1142.46		-44.9979	2003.97
-36.5486	3131.15					-53.7689	3333.72		-53.4648	2886.88		-54.5034	2660.67		-50.9161	1501.21		-49.1422	1077.51		-54.5899	1970.22
-26.4898	3304.96					-51.2058	2404.13		-47.1784	2879.56		-33.0154	907.269		-57.3627	1326.61		-55.7738	1002.8		-49.1326	717.407
-50.981	3508.71					-48.8062	2086.51		-60.919	2879.8		-37.9643	863.806		-53.5104	1142.68		-56.3385	981.563		-31.0358	2755.68
-49.6057	3592.16					-44.8661	1792.07		-28.3481	2845.07		-47.7438	1696.08		-56.2455	874.448		-41.3167	953.592		-31.0138	2779.26
-54.1375	3600.72					-44.0606	1720.67		-59.502	2845.88		-49.2905	1666.57		-62.0419	778.382		-48.4273	928.361		-56.7571	391.208
-49.0932	3585.99					-40.7507	1647.35		-25.7321	2848.52		-48.9318	1661.55		-48.5386	788.695		-50.222	895.55		-53.2167	720.778
-35.5945	3561.37					-50.3935	1535.86		-26.9097	2859.05		-32.6245	1012.24		-49.7017	802.139		-44.0506	874.302		-49.367	828.518
-49.9197	3476.88					-40.0802	1473.46		-52.1208	2866.73		-32.8611	857.138		-59.229	866.712		-43.837	832.929		-33.6905	1275.38
-47.608	3450.03					-46.1794	1415.3		-32.7615	2861.18		-43.0521	925.034		-47.9659	898.073		-49.1499	807.376		-33.7784	1321.59
-48.3731	2981.53					-45.7973	1372.35		-40.3188	1703.6		-36.9722	887.962		-45.6845	895.206		-46.3744	768.565		-42.3022	2876.59
-29.8426	2974.53					-44.4619	1283.66		-29.6228	1275.6		-41.9352	566.618		-53.4821	2055.75		-48.9839	738.808		-30.9677	2877.73
-35.4514	2964.29					-39.6887	1215.31		-57.2092	1277.37		-34.7253	433.017		-53.1383	2141.83		-49.6541	691.965		-48.0222	2903.93
-44.1031	1277.1					-39.4775	1170.05		-51.7245	1069.3		-42.1007	403.375					-47.3521	653.187		-51.0677	2904.38
-38.3647	1894.53					-33.451	654.193		-29.4047	1006.69		-39.7796	234.238					-51.4098	600.667		-48.3653	2904.56
-46.9058	2293.31					-39.3882	619.052		-56.8197	1053.57		-22.2689	290.5					-44.5848	576.936		-46.4644	2904.41
-42.5653	3108.6					-49.8497	3091.28		-28.9106	3198.89		-46.0255	309.164					-53.2866	529.783		-29.2238	2925.97
-42.7057	3132.18					-47.8636	3318.7		-63.3796	3136.01		-36.8121	285.399					-34.6263	478.113		-48.7872	2882.28
-50.2926	3198.45					-36.1534	1087.55		-20.9837	3087.45		-41.1356	253.109					-51.6334	444.222		-35.2963	2886.3
-49.589	3301.07					-48.2527	993.542		-55.4835	3075.89		-41.3367	244.551					-48.0463	405.021		-31.0177	2966.86
-38.0636	3301.07					-42.0981	878.732		-53.6863	3072.96		-43.8735	283.066					-52.4696	379.523		-30.1949	2680.01
-44.4856	3340.45					-28.7013	663.5		-48.2185	461.302		-51.3155	235.996					-55.7658	326.958		-29.1012	2251.06
-45.53	3559.65					-38.5257	1906.12		-51.4282	498.704		-50.6068	238.4					-52.1384	397.716		-44.1269	2251.79
-37.0337	3460.01					-49.2287	2351		-47.0794	2458.17		-48.9352	240.555					-55.1069	408.606		-46.2987	1105.82
-43.3095	3542.94					-53.9126	906.941		-49.5506	2533.44		-49.1737	303.033					-55.85	418.167		-40.0074	1011.06
-44.891	3996.62					-42.581	3826.69		-44.5006	2942.28		-49.7236	465.197					-49.2417	2192.9		-45.309	757.758
-51.5507	3724.27					-59.5801	3633.29		-52.0283	2967.79		-55.6068	505.108					-53.6476	2256.57		-46.0884	582.193
-51.8151	3711.29					-42.1878	3040.96		-53.3451	2967.79		-39.5268	511.766					-50.1569	1615.71		-50.0905	422.224
-51.5473	3583.77					-47.3142	1148.87		-51.6883	3013.46		-37.6943	519.623					-30.6978	1571.02		-50.0905	422.224
-43.3255	3524.72					-47.0419	1115.08		-54.5761	3171.63		-46.0781	532.021					-47.9094	1507.73		-49.9178	407.903
-52.5486	3474.75					-53.7239	1047.33		-41.4644	3175.51		-45.8374	549.894					-50.7189	1268.57		-43.0073	532.425
-43.7884	2681.18					-44.7673	1026.02		-59.062	3205.09		-41.0423	565.01					-31.6593	1157.58		-38.3294	627.709
-54.3594	2669.42					-46.3722	918.297		-35.9698	3220.75		-41.4496	587.197					-50.1556	763.358		-24.2855	2082.62
-34.481	2548.35					-51.3865	463.676		-59.3588	3216.58		-45.5447	651.607					-60.2566	735.348		-29.8644	2348.52
-43.34	1880.75					-41.8565	476.259		-46.7085	3233.25		-43.9409	835.485					-49.2344	454.729		-38.1062	2392.67
-31.1064	1405.44					-50.493	757.462		-55.6149	3296.4		-41.1493	3170.01					-58.5199	359.16		-41.5073	2877.35
-49.7572	1275.95					-50.3595	1268.16		-48.2592	3305.02								-42.5811	254.321		-51.7572	2892.84
-43.6172	1052.94					-58.3218	3980.3		-31.9099	3349.48								-60.6746	250.693		-44.0247	2923.14
-42.1447	940.822					-55.5337	4002.01		-55.6024	3371.62								-61.3303	572.613		-46.2636	3112.52
-46.4356	888.994					-51.2338	872.173		-51.1805	3378.08								-61.679	578.847		-48.1974	3107.21
-40.5316	845.805					-38.687	871.561		-47.1612	3665.69								-55.8425	645.291		-47.8616	3155.99
-48.2925	2146.93					-47.8988	849.048		-42.8566	3665.69								-47.0669	763.189		-45.1788	3386.24
-48.3019	2639.68					-45.5727	1140.38		-59.8454	625.941								-55.7638	893.217		-48.819	868.424
-39.0976	3403.42					-42.2724	1240.43		-56.5214	631.218								-62.5792	1050.3		-58.9335	1005.38
-45.8663	3405.81					-57.5782	1248.78		-54.1678	673.385								-43.6936	1407.72		-32.1461	1326.81
-37.6674	3649.17					-43.1583	1274		-55.2411	712.432								-34.3674	374.028		-36.1521	1787.85
-33.8834	1563.37					-52.5397	1282.45		-61.8361	844.289								-48.4985	376.43		-52.1808	1817.31
-57.0104	917.362					-52.0487	2394.97		-56.6326	932.75								-50.8532	388.083		-40.6226	3239.47
-60.0329	916.913					-55.1818	2410.07		-57.2289	1411.37								-32.7219	1373.02		-41.6428	2753.55
-60.239	905.385								-55.301	3578.77								-33.4259	642.281		-36.8745	2720.03
-37.1204	888.494								-41.1063	3233.35								-44.4541	939.942		-51.6491	2675.45
-50.5829	779.052								-56.073	3245.29								-31.1293	1186.44		-49.6806	2611
-43.1899	869.247								-50.1372	3036.95								-48.3159	1477		-50.7497	2607.14
-42.5792	875.028								-35.1695	2556.88								-55.8805	640.528		-41.0075	2540.33
-35.8772	891.604								-39.0829	2504.77								-60.8319	884.692		-33.7013	1894.02
-46.2974	3574.54								-54.5695	2504.77								-64.7126	2131.69		-47.6912	1768.9
-47.8316	3103.47								-33.0302	2459.61								-53.1136	3008.08		-47.8202	1569.03
-50.9447	3048.08								-29.454	2519.55								-55.7648	882.571		-36.8969	1570.21
-50.9382	2980.28								-32.1841	2075.3								-53.7067	897.11		-55.2569	1569.32
-50.0191	2935.45								-52.9264	1640.72								-58.8608	990.514		-56.4241	1081.5
-47.843	2377.72								-47.8543	1616.63								-38.6954	1121.4		-47.4834	1156.91
-47.0972	1870.88								-47.6679	1614.76								-59.3935	1242.61		-43.022	1214.75
-47.153	1766.96								-56.5434	1612.11								-41.3113	1269.68		-42.7941	1292.8
-35.2054	884.094								-38.3735	1625.93								-60.1017	1300.83		-53.1323	1349.74
-42.9435	870.298								-51.9427	1550.85								-31.2438	1326.83		-48.355	1368.23
-37.4686	805.648								-27.3998	1361.23								-62.6207	1384.18		-53.8748	3911.16
-43.536	810.224								-30.6837	1338.25								-37.158	1798.57		-38.7378	3861.6
-25.5508	845.547								-34.7801	1201.42								-37.8253	1861.48		-49.444	3706.55
-38.7581	848.005								-50.6588	1194.07								-31.9123	2178.32		-42.78	3639.77
-27.6614	1102.83								-50.6119	1176.38								-30.4914	2286.22		-36.3173	3600.63
-29.7815	1107.37								-35.7125	1116.9								-54.9193	2378.77		-43.3913	3600.63
-44.1383	2252.4								-52.5785	886.864								-58.9636	2482.38		-36.8177	3566.79
-49.6245	2294.36								-36.5809	920.394								-60.648	2662.66		-53.5861	3578.7
-44.2909	2367.9								-37.3959	973.298								-61.3255	2697.73		-51.7747	3458.61
-48.8785	2411.01								-56.1139	1072.18								-62.0924	2715.89		-42.4516	3398.29
-51.8291	2590.44								-50.8185	1166.51								-63.97	2718.34		-32.7749	2970.12
-46.3396	2650.86								-46.6745	1188.12								-65.5137	2726.74		-33.07	2902.52
-49.3117	2699.07								-61.319	1228.23								-61.1321	2732.12		-48.0354	2578.43
-40.8777	2909.97								-57.3094	1251.62								-62.7534	2730.33		-28.4538	2229.34
									-50.2963	1289.69								-64.387	2739.96		-31.3818	2176.76
									-26.255	2014.06								-59.8573	2743.55		-23.4669	2057.09
									-26.5421	2152.79								-61.5992	2749.5		-24.4159	2024.95
									-32.8791	2185.34								-63.6228	2762.63		-52.7311	1913.7
									-50.0721	3397.27								-60.4343	2893.27		-51.034	502.416
									-57.6249	3395.71								-60.0397	2891.88		-44.7968	662.633
									-59.7194	3403.75								-60.8181	2891.17		-46.1169	1008.93
									-42.3514	3453.52								-64.4145	2889.07		-46.3141	1125.87
									-53.404	3458.34								-58.6754	2890.6		-55.4913	1594.18
									-63.3538	3463.35								-62.5518	2895.32		-29.172	2023.93
									-56.6876	3465.02								-60.4834	419.59		-44.4289	2158.36
									-61.2737	3485.5								-61.3782	430.657		-46.4627	2183.16
									-56.7766	3498.99								-57.1169	445.565		-54.0545	2185.27
									-51.4178	3528.62								-58.0639	464.324		-34.5263	2834.01
									-59.6513	3516.21								-52.9263	472.508		-46.0038	3149.26
									-55.2928	3525.37								-55.3144	502.507		-33.7056	3193.1
									-44.3431	3581.74								-52.9171	515.663		-52.4459	3357.43
									-35.9979	3563.79								-56.5671	531.563		-45.143	3400.99
									-29.3489	3649.43								-54.8076	583.206		-48.123	3539.02
									-55.355	3604.3								-58.5922	593.876		-55.1043	3733.1
									-50.7735	3677.02								-57.2007	629.383		-54.1202	3734.69
									-53.5675	3680.58								-59.8377	671.829		-45.2631	3787.91
									-56.1737	3686.21								-59.0341	709.752		-46.811	3816.28
									-37.4276	3818.79								-53.9944	735.176		-51.6107	3820.65
									-55.6736	3807.29								-50.5853	775.34		-41.7595	3978.34
									-56.3391	3817.33								-53.9057	775.34		-36.6772	794.971
									-47.7944	3934.08								-50.1965	853.423		-38.5702	1328.74
									-37.8717	1702.28								-54.4845	869.489		-39.3506	1589.11
									-51.0487	1650.99								-57.2167	864.825		-34.2567	2202.48
									-32.7033	1610.58								-62.1468	2850.6		-28.5127	2045.65
									-37.7689	1110.23								-61.5077	2846.85		-31.8884	1835.19
									-51.9073	1082.97								-61.7429	2833.75		-40.3703	1784.95
									-31.1343	961.387								-58.3173	2829.66		-51.4045	1775.2
									-58.8276	859.27								-58.7271	2687.73		-37.4825	1598.8
									-29.9327	822.372								-55.6951	2605.94		-44.3935	1570.54
									-33.2192	705.023								-56.6092	2563.42		-40.2993	1400.65
									-57.5834	2105.21								-54.1902	2350.34		-52.1939	1389.05
									-56.0735	2114.78								-61.7422	2143.42		-38.7208	1282.48
									-47.6673	2291.96								-56.7479	2133.78		-42.7132	1116.42
									-31.4845	2897.34								-55.7492	2131.99		-40.1941	792.099
									-55.4407	2976.38								-49.0703	2107.82		-56.3539	2173.88
									-58.4047	2984.09								-41.7601	2016.74		-54.7189	2922.54
									-35.3955	3390.52								-59.3894	1710.33		-58.6885	2865.77
									-48.5149	3647.05								-62.5755	1834.01		-36.1349	2806.21
									-45.1813	788.731								-58.7997	1742.46
									-44.3918	821.337								-37.7708	1479.71
									-47.8496	918.688								-57.6783	1349.37
									-48.8341	937.12								-40.0919	1261.28
									-49.6949	919.481								-37.8943	1206.12
									-48.8341	937.12								-46.276	1155.58
									-45.0448	3289.71								-32.9587	1132.79
									-55.2552	3189.98								-32.8227	1050.8
									-33.4862	3107.47								-58.4115	962.955
									-39.9126	3060.94								-57.1526	917.893
									-48.7414	2989.87								-50.7224	853.526
									-37.5307	2391.26								-44.621	811.288
									-54.4305	899.92								-56.8631	791.431
									-33.975	890.499								-58.4387	760.966
									-48.5743	860.481								-54.2857	729.921
									-51.0284	816.992								-48.8085	710.476
									-51.9277	778.107								-42.1027	583.743
									-34.9661	766.696								-50.6592	522.301
									-51.558	770.711								-53.5872	479.531
									-27.4879	726.396								-49.5655	421.049
									-56.1868	977.159								-52.2779	454.865
									-45.3162	1130.07								-54.4241	467.891
									-59.0653	1161.29								-41.9751	490.556
									-54.1794	1182.06								-50.9397	547.475
									-34.3209	1383.21								-53.0379	562.818
									-47.199	2154.72								-51.4575	1818.03
									-45.7675	43.7262								-55.9864	1839.34
									-48.9176	33.0008								-54.0645	1867.8
									-48.4425	50.5867								-59.3609	1972.4
									-45.95	32.7833								-57.2108	2044.12
									-39.3545	19.2679								-52.0493	2133.99
									-44.8222	23.4506								-40.1064	2256.11
									-39.3241	21.532								-31.3517	2502.98
									-38.5308	21.9859								-41.6448	2540.26
									-52.6065	24.3812								-30.2823	2592.67
									-46.2763	27.278								-58.4445	2898.01
									-44.4921	27.2635								-47.527	3309.13
									-39.5305	29.9469								-39.757	3314.35
									-47.4101	30.2954								-53.4301	581.466
									-48.3027	32.9495								-51.9241	612.951
									-53.8914	17.85								-58.1151	663.631
									-39.7551	28.6197								-52.8017	727.272
									-53.2667	18.5276								-54.872	740.117
									-36.6323	25.2839								-34.6683	791.335
									-53.1551	42.7528								-59.1144	851.734
									-51.6292	45.9348								-42.6034	872.17
									-40.253	43.4984								-43.0464	1035.95
									-47.4317	34.8377								-54.1677	3324.54
									-47.5639	51.5482								-37.1917	3022.95
									-43.8355	71.2177								-56.0368	2991.37
									-41.6475	31.3122								-42.7068	2829.65
									-48.6116	28.2551								-48.5699	2807.04
									-53.5732	29.091								-28.8143	2774.19
									-48.03	31.3149								-31.8387	2602.35
									-51.0518	30.0015								-57.8198	2489.68
									-52.4059	42.3975								-33.6136	2461.6
									-43.2598	46.492								-59.4691	2377.02
																		-43.0142	2338.02
																		-56.6011	2270.22
																		-27.8438	2234.41
																		-63.2576	2264.85
																		-54.9799	2254.81
																		-59.8801	2257.15
																		-56.9373	2242.76
																		-56.1974	2241.56
																		-44.967	2089.98
																		-44.9474	2075.34
																		-37.4452	1999.77
																		-51.5321	1955.06
																		-48.5108	1901.45
																		-43.1307	1862.53
																		-58.0645	1824.85
																		-37.3901	1797.11
																		-50.0498	1765.69
																		-46.433	1752.89
																		-34.2977	1689.89
																		-38.8096	1649.68
																		-60.5233	1573.39
																		-38.0674	1608.08
																		-33.5448	1583.1
																		-57.5018	1512.7
																		-51.7645	1514.05
																		-58.4104	1529.63
																		-54.5232	1536.39
																		-59.4293	1567.17
																		-55.0575	1960.24
																		-54.8993	1680.01
																		-53.4026	1305.7
																		-53.5554	1130.45
																		-48.9947	1086.81
																		-55.7268	1082.46
																		-60.8166	1073.04
																		-43.1515	1047
																		-60.3322	1048.75
																		-54.358	1002.33
																		-43.5683	971.023
																		-53.3836	867.777
																		-60.3866	824.564
																		-57.5087	810.879
																		-60.5612	794.008
																		-35.4262	883.839
																		-56.9039	1025.2
																		-52.0108	1059.08
																		-52.1185	1091.83
																		-59.7702	1094.9
																		-56.671	1101.03
																		-47.4181	1168.95
																		-55.5703	1168.95
																		-59.8806	1186.92
																		-55.7831	1206.69
																		-32.4957	1277.72
																		-53.0069	1303.08
																		-59.3104	1325.64
																		-56.5438	1334.55
																		-52.9877	1372.46
																		-56.9154	1410.68
																		-50.7605	1419.31
																		-45.7287	1463.56
																		-58.2642	4027.87
																		-58.4678	3662.34
																		-58.4688	3587.07
																		-54.1245	3582.96
																		-44.2958	3580.58
																		-50.6158	3402.74
																		-64.1975	2754.35
																		-58.137	2743.87
																		-62.9163	2731.41
																		-61.4436	2718.61
																		-62.6479	2688.59
																		-56.5392	2649.81
																		-61.0459	2592.79
																		-59.785	2557.49
																		-39.5472	2281.92
																		-63.6729	2199.49
																		-53.5177	3735.26
																		-48.7476	3726.23
																		-50.8418	2932.4
																		-47.8852	2313.13
																		-48.5272	2272.96
																		-32.2993	1898.83
																		-33.1626	1668.83
																		-48.3168	1645.73
																		-52.5936	1620.28
																		-54.0487	1406.68
																		-46.8556	1293.58
																		-48.947	1185.37
																		-53.0245	1095.71
																		-58.7728	1067.77
																		-53.3702	1007.66
																		-55.5432	972.825
																		-54.1228	944.03
																		-56.7649	889.71
																		-45.3131	816.268
																		-58.6554	808.509
																		-38.6999	684.771
																		-47.6881	659.525
																		-58.0041	576.712
																		-52.5577	560.644
																		-52.2116	493.331
																		-57.0337	501.272
																		-51.0805	501.768
																		-35.2101	505.428
																		-49.5678	515.878
																		-35.464	534.616
																		-30.8818	549.768
																		-32.5445	573.211
																		-56.5862	716.889
																		-35.4565	774.156
																		-44.9921	827.275
																		-48.3261	861.697
																		-55.8201	890.494
																		-57.1488	953.358
																		-42.1971	1118.44
																		-48.6701	1172.42
																		-59.5626	1265.85
																		-59.5985	1308.81
																		-46.3995	1670.98
																		-31.6091	1749.81
																		-36.8412	1782.11
																		-31.7348	1843.64
																		-36.2834	2095.23
																		-32.9522	2242.61
																		-50.8182	2733.71
																		-55.1926	2906.73
																		-52.4477	925.954
																		-60.0615	887.168
																		-52.6302	887.168
																		-52.6282	884.303
																		-36.2644	866.695
																		-35.0432	848.036
																		-48.2911	823.589
																		-36.4147	804.57
																		-36.5878	808.88
																		-49.4498	808.03
																		-53.1405	817.351
																		-53.3002	822.128
																		-35.9339	822.443
																		-50.471	1088.18
																		-53.9233	1179.66
																		-49.7051	1220.88
																		-43.2012	1252.45
																		-47.0029	1275.68
																		-52.235	1298.6
																		-56.3632	1319.47
																		-32.3068	1348.34
																		-33.5672	1399.73
																		-48.8107	1425.68
																		-33.2571	1458.12
																		-32.0825	1518.71
																		-43.8902	1555.25
																		-53.8833	1719.99
																		-30.827	1693.15
																		-34.5373	1631.71
																		-57.691	1590.74
																		-53.8653	1525.84
																		-52.4061	1459.56
																		-45.0472	1363.26
																		-60.0159	1347.61
																		-56.8468	1330.67
																		-57.3767	1275.98
																		-52.2987	1229.12
																		-45.0879	1181.49
																		-40.7946	1101.35
																		-53.7825	1073.89
																		-44.6822	1060.72
																		-56.9656	1050.24
																		-54.1661	1039.09
																		-53.8634	927.041
																		-53.9049	866.171
																		-53.3862	830.634
																		-48.6244	701.526
																		-45.1683	647.7
																		-51.1419	611.214
																		-56.0473	624.552
																		-49.5157	709.528
																		-49.2983	727.911
																		-57.8396	738.084
																		-60.8279	738.084
																		-32.6297	752.426
																		-56.39	786.654
																		-39.1016	797.653
																		-27.0193	843.798
																		-57.2933	902.107
																		-55.5296	909.788
																		-53.2141	1665.53
																		-33.4084	1702.99
																		-49.0271	2496.59
																		-57.8238	3057.16
																		-55.5114	3414.98
																		-57.8238	3057.16
																		-53.0963	2801.52
