# Supplementary material for: Seasonal variation in fish school spatial distribution and abundance under the Kuroshio regular pattern and the large meander in Suzu coastal waters
Source: PLoS One. 2021 Nov 30;16(11):e0260629. doi: 10.1371/journal.pone.0260629 (PMC8631671; doi:10.1371/journal.pone.0260629)
Supplement: S4 Data — (XLSX) [file pone.0260629.s004.xlsx]

## Sheet: Sheet1
201608				201612				201702				201705				201708				201711				201802				201805
Sv	D	Db		Sv	D	Db		Sv	D	Db		Sv	D	Db		Sv	D	Db		Sv	D	Db		Sv	D	Db		Sv	D	Db
-47.5512	38.8967	1.78719		-49.1163	37.5792	0.350839		-52.7547	28.5552	4.88529		-53.46	34.5524	0.924117		-44.3126	20.386	0.314299		-52.037	61.2786	0.33856		-45.278	32.3925	0.158434		-48.0395	33.4667	0.261927
-50.3663	41.913	2.46684		-48.2388	39.354	0.398512		-49.9346	30.2313	1.18552		-48.1273	11.8511	24.9443		-41.5538	22.0202	0.315658		-48.8365	54.0498	0.342839		-51.9435	28.6431	0.167073		-51.4905	32.4181	0.362158
-48.238	46.7789	1.69592		-42.149	62.0337	0.552831		-47.0156	25.2619	2.38167		-51.667	15.8245	21.2434		-42.0807	25.9968	0.355251		-53.1245	25.0512	0.347345		-48.7583	33.5667	0.170584		-51.1474	43.8575	1.79905
-47.2357	59.3226	0.386567		-48.7038	62.1159	0.636074		-40.3775	17.1394	2.37852		-44.8212	12.6589	24.8313		-46.4327	36.2127	0.364117		-46.5255	56.6623	0.381204		-49.169	26.7563	0.172627		-49.8107	36.2074	13.4094
-52.0411	58.236	2.81913		-50.4171	53.621	10.8912		-40.0184	17.0833	2.81081		-49.3169	14.4073	23.2843		-45.1617	26.2777	0.371827		-46.5255	56.6623	0.381204		-42.8381	17.4349	0.179707		-41.7602	46.0715	3.75854
-49.2001	65.1572	1.02913		-52.1274	63.6732	0.766022		-40.9387	18.032	2.98708		-47.0443	16.6298	23.8204		-42.1229	9.97364	0.383352		-56.8007	44.9004	0.38652		-53.2702	71.4023	0.180323		-39.7055	46.6535	3.01544
-51.6509	63.3649	3.10241		-51.5914	63.4073	0.607381		-41.2292	18.3715	4.36517		-46.6819	30.4026	12.4475		-44.3989	8.74134	0.41996		-50.8593	23.8945	0.387547		-50.4617	27.3696	0.180958		-35.4982	8.70712	41.9554
-48.9556	64.2767	1.14693		-55.0901	29.1012	0.938498		-44.9381	10.9236	10.1511		-43.8812	17.9173	26.0593		-41.5582	25.3233	0.430602		-42.2263	60.211	0.406717		-56.1221	18.247	0.185258		-53.0389	50.5133	0.737645
-46.0077	63.7167	1.41425		-57.9613	18.8513	1.05799		-42.1952	12.145	9.17396		-47.4239	25.2636	19.4682		-44.3248	31.4588	0.459134		-47.2779	43.423	0.427117		-43.2647	20.84	0.185297		-46.935	25.9211	2.03097
-48.5787	64.0658	1.93749		-52.4189	23.3416	0.527763		-44.5978	13.4753	7.96127		-43.9264	42.1647	12.4537		-46.956	38.5356	0.485206		-44.1731	22.8053	0.455555		-46.7531	26.9031	0.18533		-51.1474	43.8575	1.79905
-49.4737	51.9222	13.8889		-53.8122	31.9722	0.445821		-44.8103	12.2467	9.37905		-45.632	36.4453	28.9097		-42.8222	17.0396	0.506642		-52.4101	45.0611	0.458602		-48.8786	27.1338	0.186402		-49.8107	36.2074	13.4094
-44.8618	54.0096	0.660456		-41.0423	52.0992	1.29939		-48.0893	18.3833	3.24238		-47.7337	41.5256	17.8153		-47.5561	27.6806	0.515207		-56.0928	32.4044	0.460512		-47.9012	29.8601	0.187451		-41.7602	46.0715	3.75854
-44.3747	42.1028	1.50874		-57.2195	60.1991	1.13084		-46.029	9.2	12.528		-35.7653	16.3644	4.73805		-24.6871	58.3051	0.519825		-53.211	47.4522	0.46849		-51.0123	20.8275	0.195277		-39.7055	46.6535	3.01544
-44.2702	23.5718	0.811647		-57.6058	57.5385	1.39183		-42.837	15.7848	5.94313		-34.1877	20.92	1.33365		-41.6014	15.8869	0.520813		-47.012	53.1765	0.482497		-51.7124	33.4031	0.196203		-35.4982	8.70712	41.9554
-46.8682	17.1999	4.13335		-42.5278	25.9399	0.885954		-48.593	9.29236	12.5281		-44.8512	20.4192	2.25376		-45.8516	36.1117	0.551116		-54.559	38.9703	0.483594		-51.9826	38.2138	0.20311		-53.0389	50.5133	0.737645
-41.1448	17.4267	1.56782		-53.8066	29.373	0.766747		-42.1475	15.8018	6.01871		-45.6712	18.7847	3.44062		-48.3072	17.9934	0.56118		-47.1146	26.0545	0.487588		-42.756	25.1877	0.203985		-51.6844	56.2553	4.66545
-42.1369	15.6084	2.08098		-54.9998	28.1215	1.81537		-45.7778	13.3314	8.62375		-52.4253	18.7347	0.217513		-52.7249	38.7654	0.563731		-48.6698	54.4079	0.490418		-52.1834	26.9125	0.210587		-44.9853	10.311	52.4999
-44.9654	13.2452	1.7498		-55.1897	37.4857	6.20064		-46.1114	10.3568	11.7631		-40.971	17.7779	1.07389		-36.5082	9.40409	0.564121		-53.1156	55.9952	0.496061		-48.7119	22.7982	0.211415		-47.1924	12	51.3597
-39.7217	12.8047	2.74953		-57.0692	40.7549	2.86624		-45.0317	16.4277	5.69221		-42.84	11.6234	3.08786		-46.9283	26.7119	0.576868		-44.523	12.4144	0.519176		-44.7926	27.9308	0.211801		-50.945	56.4355	0.622608
-36.9998	13.1253	1.57217		-48.5959	43.805	0.852306		-44.8341	9.91402	12.2911		-40.4953	8.86797	6.30784		-41.3136	26.8526	0.581895		-46.2463	34.4358	0.523166		-53.5407	53.0298	0.214482		-46.2942	54.9112	1.13478
-31.6792	13.5862	0.804419		-47.4856	43.8949	0.912169		-43.2235	17.2667	4.93841		-42.1473	7.87337	5.49829		-42.5174	21.4559	0.612803		-41.0915	18.8478	0.528894		-49.1029	26.7328	0.214675		-38.3603	10.4735	1.92696
-33.4934	11.3664	2.79878		-60.2536	36.7223	1.35699		-46.0786	13.7337	8.33818		-38.6541	17.1607	10.1624		-44.9472	46.3002	0.614128		-49.7367	34.7801	0.537971		-52.485	35.8337	0.214707		-41.0987	8.42469	6.37648
-36.4862	11.0582	1.24932		-54.0167	44.32	13.9969		-47.7506	14.9181	6.53983		-43.2193	25.4131	1.12698		-36.3063	27.5168	0.632357		-46.5913	58.988	0.560603		-49.7957	25.4284	0.216157		-51.0515	15.0333	0.684347
-41.2042	15.3603	1.91248		-55.0623	63.7585	1.63605		-46.3944	27.0872	2.88435		-50.0254	18.1741	18.444		-48.3154	27.0103	0.636827		-43.334	20.691	0.582503		-47.3079	32.4762	0.216296		-42.466	6.55385	8.6781
-42.7643	15.4312	0.56411		-55.4379	38.1943	1.19617		-35.968	29.25	0.685012		-44.0504	16.3354	20.9428		-39.2153	14.5752	0.640525		-57.3122	51.9524	0.583233		-54.883	30.0622	0.217518		-40.6134	7.1005	7.21146
-43.5506	31.6153	0.409945		-54.8824	57.8622	0.978859		-38.1665	29.1667	0.802425		-41.9586	18.3706	21.162		-42.3624	22.9495	0.688498		-50.9895	61.3755	0.591426		-43.2404	21.1635	0.220507		-38.5794	13.7478	3.01537
-44.0466	31.1206	0.748356		-42.6185	27.4317	1.02509		-41.3221	29.2167	0.752425		-53.071	41.4588	2.28934		-37.9978	11.5926	0.696457		-52.4892	24.1394	0.595687		-54.2474	33.4875	0.221809		-39.0527	16.7032	4.78006
-43.4181	32.4456	0.832595		-46.4191	56.1613	0.714785		-47.978	19.6833	11.8346		-46.6608	34.75	21.1137		-36.4861	33.3089	0.697251		-42.3667	17.3672	0.609539		-56.1532	56.5641	0.22332		-46.9548	17.5686	4.46399
-50.7412	50.8379	1.26562		-53.0646	48.1841	2.04979		-46.3395	22.6167	8.90129		-43.6986	23.1815	35.1411		-41.8069	20.7276	0.734342		-54.8517	32.3401	0.612026		-51.4165	31.1627	0.224587		-49.4278	19.6193	2.41332
-52.8124	57.1911	1.27866		-51.4581	30.6778	1.04927		-49.5794	24.9	6.61796		-49.2506	44.0162	14.0696		-49.727	17.4491	0.756223		-45.178	14.0119	0.618133		-51.2241	17.4323	0.225553		-44.6006	14.0254	7.59535
-49.8391	55.7596	3.14119		-53.8298	31.9917	0.630195		-41.7879	22.1667	9.38537		-44.3501	31.186	28.3492		-42.8403	17.6357	0.757607		-46.814	35.6399	0.619487		-39.9373	29.1988	0.22983		-38.2052	6.90421	20.5407
-57.2597	9.10261	49.653		-49.9442	32.463	6.58511		-51.1626	26.6	4.95204		-48.9785	42.0418	18.7241		-42.1922	25.958	0.779893		-57.9833	46.9183	0.621133		-56.7956	58.9619	0.23127		-46.3362	35.3224	1.64578
-56.1277	10.5419	48.4659		-54.1541	33.2216	0.750687		-44.3932	23.0035	8.62644		-53.0965	32.9438	27.7471		-45.3698	31.7237	0.780559		-48.2874	64.3157	0.689725		-45.207	32.9866	0.233022		-52.9651	39.5217	0.552615
-54.1184	7.55556	51.5356		-51.719	19.3554	3.47852		-41.5514	21.6388	10.0496		-47.0863	25.804	36.7766		-46.4722	22.2217	0.792015		-46.7651	64.3802	0.690403		-51.2055	33.7039	0.237195		-50.8134	41.0466	1.69548
-38.2371	16.7047	42.3852						-44.7672	21.346	10.3764		-54.397	40.8257	21.3324		-38.5995	34.6857	0.816529		-57.1445	53.0861	0.694422		-58.0589	57.9235	0.242637		-40.0644	21.7358	42.0913
-51.9145	53.6283	5.33372						-44.0176	22.0307	9.69173		-44.0511	30.9457	30.9443		-37.8237	34.2554	0.819096		-41.943	20.6328	0.69592		-57.6985	61.6705	0.244576		-44.505	47.6161	17.856
-50.0071	52.7982	4.51647						-42.3626	22.178	9.58822		-49.0724	56.03	2.98784		-48.2817	28.6433	0.821031		-57.0765	47.8101	0.698167		-49.916	34.1455	0.244783		-52.5743	28.2894	37.1765
-50.2074	49.1679	8.74943						-42.4437	25.1954	7.06169		-41.1385	18.7361	12.4108		-51.0232	60.8228	0.824889		-28.3665	44.1038	0.707137		-56.9619	56.8992	0.244955		-50.4341	21.8778	43.5431
-48.2398	55.5593	4.10777						-53.3593	27.1386	5.42448		-37.908	13.2317	22.9558		-44.5706	63.1235	0.83669		-56.9522	50.3306	0.722384		-48.0117	24.042	0.249194		-43.8459	49.8448	15.5765
-53.7211	56.834	2.5733						-42.8043	30.627	2.55349		-36.8059	25.8064	26.4192		-43.3885	17.7692	0.836779		-53.0764	52.1025	0.753895		-55.6142	33.4157	0.249733		-50.2611	64.4782	1.23398
-49.4254	51.9823	10.9108						-51.2092	27.0667	6.4961		-38.8674	21.6778	40.059		-49.9146	62.2681	0.839555		-53.1818	46.6922	0.768639		-54.1988	21.68	0.252794		-34.8865	46.0108	19.3773
-48.1342	48.2628	14.0092						-50.2391	32.8833	0.679429		-42.0022	19.7275	25.3471		-29.4156	30.4868	0.860607		-42.8107	12.0591	0.780516		-50.3632	42.6823	0.253121		-54.5083	60.4735	5.282
-53.1408	57.661	4.75494						-51.6885	32.0408	1.56593		-35.8993	21.2454	21.1291		-44.1119	31.3005	0.881957		-32.4995	25.8636	0.794792		-46.9025	22.3922	0.25323		-53.3335	59.8119	5.90831
-52.0794	54.7018	8.33936						-42.6423	31.7667	1.93241		-38.1108	14.6129	14.4966		-41.9694	25.9126	0.891218		-46.8956	32.0998	0.803877		-53.8057	47.2215	0.254289		-36.5513	59.7133	6.14673
-53.2731	53.9898	9.20145						-48.9166	31.4077	2.29134		-45.5128	18.9037	3.51696		-42.4165	22.8806	1.03318		-54.7168	50.8554	0.81012		-49.6788	20.5594	0.256381		-39.3636	29.8529	35.8328
-49.1936	53.8545	6.75172						-51.4432	30.05	3.71724		-40.3333	35.4318	26.8798		-47.2347	57.0156	1.03586		-48.8597	14.8692	0.81026		-49.9816	17.7559	0.257784		-47.914	66.0787	0.330384
-50.4447	55.6983	3.86747						-52.1846	33.0333	0.73391		-40.9924	36.7078	24.6709		-42.9267	16.2961	1.0462		-57.192	52.8548	0.822314		-52.3135	25.8147	0.260845		-46.6315	21.1153	43.8318
-48.8418	41.1149	18.5014						-42.5522	31.446	2.32124		-46.039	40.1335	15.6672		-40.9032	37.6547	1.06287		-55.0285	56.014	0.826326		-50.4101	30.4014	0.261582		-42.0143	21.2339	43.6405
-49.1176	48.3681	0.682445						-45.1675	29.9504	3.85094		-49.6644	24.4102	30.2279		-37.8824	29.4574	1.12432		-52.47	58.7704	0.829763		-49.0181	19.1509	0.262419		-51.5504	52.4526	12.1646
-56.947	47.9574	0.817926						-43.4945	32.8333	0.96799		-42.6133	26.462	24.1903		-26.0909	41.947	1.12896		-43.0991	60.166	0.867508		-46.0577	29.8618	0.264147		-41.4274	32.1536	31.3221
-47.1836	46.6754	0.722344						-40.8247	31	2.8354		-40.4111	14.4161	23.9194		-47.3074	18.3511	1.15129		-53.2744	65.0872	0.867747		-49.6482	19.1028	0.26447		-46.4198	30.8518	27.4681
-49.4213	31.9819	6.4096						-46.3293	31.5333	2.31518		-52.6114	34.8475	1.34144		-33.2384	9.82701	1.15998		-39.548	13.8382	0.88193		-54.6232	53.2192	0.265069		-36.0901	15.3979	32.9284
-51.3027	31.2643	6.43893						-42.7464	32.552	1.8612		-43.3292	22.8551	11.6406		-43.7394	19.8841	1.17882		-48.5114	33.1025	0.888471		-48.082	24.8994	0.273893		-42.2493	16.2238	30.007
-44.6844	33.9463	0.573079						-46.3436	33.8732	1.88774		-49.1906	33.7391	1.55021		-40.3574	35.0627	1.19938		-50.7163	29.2203	0.894002		-45.24	27.3029	0.274253		-39.9974	13.1846	18.7905
-50.3446	46.4601	1.51259						-52.0567	49.7911	4.24392		-47.5451	31.1271	1.32623		-34.8603	23.7959	1.21607		-45.0673	33.7148	0.900117		-47.3958	31.7543	0.276551		-32.538	9.47923	18.0217
-38.1857	49.2472	3.23204						-55.8729	42.2306	11.9834		-54.1036	21.9944	10.5384		-35.379	13.6445	1.24726		-50.5967	34.6563	0.926864		-53.7911	27.2716	0.280412		-49.4298	25.6482	0.711568
-41.9388	54.0618	11.6057						-50.5347	44.034	11.4982		-47.8344	7.81679	1.72453		-40.8731	27.8328	1.26271		-35.9318	20.6692	0.952931		-49.7538	23.4256	0.280884		-50.7543	20.0769	0.70154
-39.3204	30.6133	40.5538						-52.5813	43.6667	12.5126		-42.1868	5.97538	3.78862		-42.122	32.6612	1.30076		-35.3643	52.2454	0.974933		-50.0069	32.7203	0.282394		-30.9318	15.2987	3.58076
-41.3	36.5853	35.7078						-51.7147	47.2333	8.94598		-44.073	19.3977	8.15703		-48.4251	16.0979	1.30613		-51.8658	18.5928	1.03506		-41.0619	24.5364	0.282594		-42.0017	15.9002	4.27411
-47.8202	69.2965	2.20521						-56.395	48.8833	7.29598		-42.7616	13.0178	15.5577		-42.2951	15.2231	1.32403		-53.0235	54.4677	1.03731		-48.7982	21.8993	0.285015		-45.1305	9.05623	9.0548
-44.9812	69.7811	0.70497						-49.6335	28.8397	0.714251		-49.927	32.7111	0.913983		-50.0488	65.6939	1.33954		-57.1649	49.3442	1.05189		-50.6573	18.1652	0.286843		-44.8252	15.2818	2.63129
-47.3432	47.9533	15.6111						-45.858	28.0451	0.990824		-41.1948	31.5226	4.42206		-41.9508	26.8112	1.39497		-28.864	24.8224	1.06191		-51.2297	45.2531	0.289179		-37.3374	12.9489	5.82246
-39.3763	47.2777	16.3221						-44.5117	25.099	2.09058		-36.9734	30.786	4.2867		-37.6853	22.681	1.41766		-39.1453	28.792	1.10626		-55.6154	21.235	0.29371		-29.7696	14.4833	4.24376
-42.9055	49.0468	14.6431						-51.9983	24.8845	2.35462		-47.9652	35.6839	1.38647		-48.2896	26.3761	1.41936		-55.5483	45.3468	1.11281		-47.0106	27.2626	0.29951		-32.3541	14.4167	4.1288
-46.0426	32.631	1.11207						-48.3804	23.1833	4.08987		-37.7969	25.2107	11.682		-39.8942	14.6314	1.44968		-19.5376	63.6534	1.12325		-48.4354	27.261	0.301956		-42.1191	11.8096	6.38105
-46.1285	32.4199	8.28789						-47.0223	25.3	1.97321		-40.2827	26.8512	10.3719		-15.8545	41.7628	1.45374		-54.3961	25.3973	1.23202		-50.4491	28.4929	0.303534		-34.5436	14.493	3.02184
-48.7503	35.0858	13.5511						-44.7712	24.1	3.1732		-41.69	23.0408	15.2124		-48.7329	25.7072	1.45422		-46.9127	41.8276	1.2581		-53.12	24.2333	0.309173		-34.3185	12.0278	2.19265
-41.1277	63.3403	0.575739						-42.4714	25.15	2.12321		-51.0329	24.3438	4.27564		-44.2026	61.4927	1.48686		-57.7445	49.5539	1.28929		-42.2386	34.6792	0.309489		-52.3693	18.3073	0.580886
-41.622	63.8769	0.814771						-41.3278	26.2491	0.807723		-52.5687	21.0739	15.985		-50.3867	62.1109	1.4936		-50.4136	54.1695	1.29266		-50.5504	25.05	0.32419		-39.698	14.0913	2.04259
-47.8003	63.434	1.36477						-35.7759	26.2753	0.418511		-57.3981	25.6686	11.3921		-52.0674	61.9111	1.51295		-41.7177	17.405	1.31571		-53.9622	51.4248	0.324333		-33.9565	13.9191	2.03151
-47.6379	65.467	0.668102						-43.6364	22.8805	3.38295		-47.7801	54.5742	9.91302		-49.3369	37.5632	1.5517		-46.3079	29.0669	1.32984		-53.2039	18.7698	0.329488		-40.4639	12.6573	1.90224
-41.97	44.0218	22.0925						-56.9117	16.3254	9.18029		-55.0065	38.6773	25.7836		-43.4344	17.3141	1.61338		-55.4112	54.4708	1.35261		-39.1553	30.473	0.329611		-35.1783	13.5558	2.97223
-43.3599	65.4245	0.810599						-45.2839	21.566	4.0796		-50.9764	23.3636	41.0243		-37.981	33.3811	1.64648		-42.4485	26.0974	1.47199		-49.4293	32.5823	0.330756		-54.226	21.2402	0.400564
-43.3754	11.4179	56.6325						-44.3374	25.0383	1.47296		-47.4023	20.7765	43.5458		-42.5447	32.9536	1.65685		-49.1272	57.8695	1.55613		-52.7489	31.472	0.332497		-50.0984	32.7759	0.37565
-45.3955	37.8697	29.2163						-45.3838	24.9235	2.13748		-52.7069	35.2822	28.674		-51.6381	62.4235	1.66751		-24.3548	53.9926	1.5677		-52.5782	22.3273	0.335106		-47.3506	34.8705	0.32347
-43.9108	49.9984	17.5166						-40.6718	27.2466	1.24733		-55.2481	42.5572	22.2667		-39.9114	19.9122	1.72879		-52.4709	33.2377	1.66335		-53.4236	30.8457	0.33532		-37.8595	13.5824	35.21
-47.2519	48.478	23.4245						-51.8672	26.9561	1.55178		-52.0998	12.1658	53.1816		-45.7431	17.2852	1.74261		-54.5323	50.4717	1.74482		-55.1053	53.4622	0.335957		-38.2655	11.5814	38.6204
-52.1417	69.9061	1.30128						-50.9065	26.6563	2.77772		-54.0866	26.5121	38.9369		-39.5808	24.6015	1.74323		-54.6941	54.4523	1.99942		-43.2925	27.2663	0.336436		-41.4434	9.91621	43.7636
-49.7456	69.7797	0.621578						-49.7159	26.6685	3.07876		-54.0106	45.4462	19.999		-52.8302	70.3568	1.76937		-50.0432	33.0289	2.09871		-50.1636	27.2188	0.337167		-40.982	20.1029	35.8906
-44.939	45.5596	15.4101						-51.8533	27.6591	3.03094		-53.4187	18.0288	47.3575		-40.2748	65.4684	1.77954		-52.8012	35.9404	2.09955		-52.3607	28.6434	0.339724		-37.6619	13.9526	42.6997
-55.8207	45.3333	15.2319						-50.1641	27.4734	4.3669		-52.4682	30.4954	34.6041		-40.0754	42.6998	1.81482		-53.0821	61.244	2.12052		-51.537	6.40507	0.348504		-39.6679	12.2235	45.9612
-40.9453	47.9608	13.2343						-42.1052	31.0848	1.02297		-50.8891	24.9556	40.0757		-51.4476	62.2008	1.87597		-48.7126	30.8666	2.19151		-51.357	27.5708	0.348613		-37.3215	13.0732	45.9737
-47.9582	39.5901	13.396						-43.2445	31.6068	0.785156		-53.9119	36.0116	30.009		-41.2942	31.121	1.92124		-44.8407	39.0793	2.20099		-46.4208	30.1936	0.349307		-47.2398	51.6945	6.68164
-37.6752	29.5853	3.26639						-54.2131	27.9514	2.66059		-47.1552	16.606	49.9938		-38.1487	26.8236	1.93898		-47.4595	45.3745	2.35257		-50.0029	23.0308	0.352395		-35.6788	44.0694	13.0815
-49.7847	18.0692	10.7247						-44.8868	31.7021	2.29664		-46.5068	41.7467	25.0106		-38.7091	59.7987	2.01466		-50.0894	53.5075	2.35816		-47.7129	40.2965	0.35416		-32.1791	20.2894	36.9472
-45.6282	21.1189	6.2391						-51.0585	38.8166	2.02455		-50.7895	24.2344	42.3878		-37.1254	61.3142	2.04305		-51.8884	36.22	2.35936		-54.1526	59.9485	0.356036		-40.8384	28.0049	30.1043
-43.2771	21.7002	0.863132						-51.653	25.0936	0.790473		-50.6937	29.2324	36.7406		-27.7428	62.1479	2.10417		-51.2244	32.1645	2.36816		-47.762	23.3399	0.357518		-39.5079	51.1352	10.1475
-45.7675	23.3591	0.612463						-51.2833	25.7068	4.19428		-49.626	48.424	17.0061		-47.9115	56.9131	2.13498		-49.7265	22.8865	2.38175		-35.7465	7.17373	0.359272		-54.0594	25.2581	35.2914
-44.1349	22.0648	1.73599						-47.2997	25.6994	1.79871		-47.0144	16.2496	49.6747		-48.0312	63.7177	2.14296		-49.6551	43.6514	2.38737		-47.363	25.4735	0.360819		-44.6028	26.6464	33.4311
-46.2513	37.8131	13.6885						-53.6231	19.7397	3.77043		-49.1616	27.4808	38.4225		-50.8851	58.9117	2.16955		-48.94	45.8594	2.44888		-55.4023	30.0974	0.360874		-47.1264	55.792	4.65083
-46.6694	55.5985	4.27215						-55.2155	4.9771	15.9564		-51.4422	17.5321	48.3222		-39.3326	17.5246	2.19285		-55.5924	49.1735	2.45187		-56.1532	42.1128	0.362149		-38.7436	25.4583	35.1833
-44.82	51.1222	18.9241						-51.6672	18.6107	2.3013		-49.1653	28.3772	36.2108		-43.7035	61.7342	2.22128		-45.8005	18.7881	2.54516		-48.671	33.269	0.363016		-53.1963	50.5849	10.258
-43.6958	68.5717	1.11849						-51.0846	20.8886	0.869259		-52.6869	39.5242	26.3572		-46.5445	31.6915	2.22749		-52.2522	58.0078	2.56997		-51.3014	28.1706	0.372323		-53.9681	49.7258	10.1929
-45.6987	28.9221	43.3365						-43.9263	13.3155	0.654609		-56.3593	44.6958	21.313		-53.0485	24.0672	2.23054		-54.4714	50.7216	2.60958		-52.1693	40.8	0.374669		-51.9596	49.5584	10.6255
-48.2036	69.4195	1.46563						-45.7537	13.1763	2.05859		-52.1258	26.1159	40.1077		-24.5036	14.7487	2.25257		-52.0558	23.3967	2.62326		-48.3301	31.63	0.376551		-51.4729	57.9392	2.02415
-48.5537	54.8482	9.74604						-44.5515	15.9804	0.835583		-56.7068	63.655	2.47019		-38.2322	42.7159	2.2958		-51.8344	28.0449	2.83426		-31.4973	18.6019	0.377192		-33.8371	53.929	5.9109
-51.5767	45.0366	11.5412						-50.3009	14.776	2.4946		-53.0645	49.7097	15.9468		-49.1746	23.1168	2.3077		-48.0137	33.511	2.93052		-54.9792	72.0732	0.378203		-41.7674	52.139	9.7501
-50.4104	48.9278	4.58566						-51.3183	14.1898	3.40264		-53.6117	35.4308	30.5576		-40.0055	58.5025	2.36714		-51.3624	27.99	2.93834		-54.9792	72.0732	0.378203		-33.2973	13.4597	38.4301
-39.2475	36.9801	8.78492						-52.7328	15.9624	2.82286		-51.8752	26.3194	39.9267		-27.3505	12.8202	2.38228		-45.6536	40.0482	3.06488		-47.9288	31.586	0.382591		-37.4449	25.7043	19.7855
-56.0774	11.057	17.881						-45.2006	18.4701	1.79218		-52.0551	36.0347	29.6083		-23.1033	66.9826	2.4526		-49.438	41.0685	3.14456		-57.6787	58.6442	0.383094		-45.6395	12.3641	33.2597
-57.7016	13.3822	15.5825						-48.6455	18.7375	2.446		-51.2541	42.5176	23.1551		-37.6072	21.229	2.46663		-53.4713	49.86	3.53361		-50.6375	28.0282	0.383462		-44.5896	40.316	0.488422
-57.2607	15.425	14.3107						-41.46	13.7122	7.43234		-45.889	23.9907	1.63176		-32.3277	64.665	2.50414		-55.754	27.0044	3.75774		-45.0757	55.8332	0.387238		-46.8297	15.9823	24.0107
-45.6805	12.3075	16.4278						-50.1782	22.8417	0.64984		-42.5807	21.4913	2.29109		-44.2671	24.2503	2.7095		-51.0704	39.955	4.34696		-46.6294	65.6247	0.388999		-46.5683	9.86746	22.3492
-49.1635	27.5161	0.727259						-41.7133	22.0926	1.36462		-45.529	2.42161	28.8318		-37.1357	28.0181	2.85643		-40.5559	42.3006	4.52801		-49.2512	26.0692	0.38989		-46.0028	15.0928	14.7027
-44.7378	31.8219	0.919688						-51.6619	22.7965	0.844126		-47.4327	2.48605	28.9746		-26.6266	58.928	3.06875		-53.6044	29.7034	4.58738		-52.1615	43.4983	0.390275		-49.9015	27.8539	0.547373
-45.4963	30.0971	2.35524						-47.6438	23.6294	2.70437		-53.6075	4.72798	26.7944		-47.701	19.6309	3.30881		-50.6579	33.7015	4.84209		-50.4478	54.1905	0.392028		-50.0602	27.9686	1.95478
-40.2006	22.2623	8.15504						-54.621	31.338	1.15583		-54.6318	3.54692	27.9621		-40.817	14.0273	3.43035		-53.2928	34.6103	5.11073		-50.0492	32.9265	0.393626		-42.4685	31.2884	3.15467
-39.7356	28.9301	2.31048						-54.8782	32.7563	0.550796		-53.18	47.4051	0.775945		-43.106	24.7631	3.46881		-49.3798	50.4683	5.41665		-52.8544	33.0283	0.396224		-40.9618	30.5309	3.68853
-45.0644	32.1767	1.26778						-56.2016	26.1545	3.98564		-44.5899	55.7422	0.660344		-42.6829	50.6252	3.51325		-48.6265	57.2618	5.51858		-34.0837	7.57579	0.397339		-48.746	5.70537	29.8451
-41.7249	30.5333	2.28375						-53.1457	28.8453	1.46057		-52.8908	48.4236	5.74363		-44.394	25.9472	3.64305		-54.1746	44.6447	5.67706		-32.09	25.8281	0.401958		-55.6579	35.6949	2.06157
-49.5965	28.8493	7.01362						-50.7351	29.735	1.48518		-47.4325	10.3968	22.4224		-47.6893	47.7979	4.49174		-48.6507	29.1291	6.08509		-47.6011	35.7857	0.403283		-37.6142	15.6865	27.6907
-32.0636	35.3832	2.53363						-50.3898	41.62	2.46018		-46.4175	40.1612	1.77183		-39.3965	29.42	4.65301		-39.4952	20.3255	6.45469		-53.8371	26.1333	0.404753		-39.4562	13.1809	35.3114
-41.5339	35.2505	2.62274						-45.7335	43.7212	1.59382		-51.8875	52.3357	3.31612		-40.9439	57.5852	4.94594		-46.8898	16.2193	7.01757		-47.9149	35.0359	0.406778		-50.5856	48.2372	0.433145
-33.7283	41.7343	3.53272						-47.1321	49.1088	0.603405		-52.5415	50.1942	1.97755		-61.1401	56.3505	4.97423		-43.9657	23.6217	7.82619		-47.2202	42.0643	0.414635		-36.9836	27.5901	15.8412
-35.652	41.9357	3.76223						-55.473	47.0377	2.99337		-45.2143	48.2319	0.833394		-40.603	24.7062	5.27566		-58.3267	57.2236	8.8324		-57.4642	58.0181	0.418849		-37.0733	25.2975	24.2471
-42.635	68.7517	1.81814						-47.0274	48.6538	1.72761		-46.1774	40.2356	2.16171		-47.8766	52.8766	6.34407		-58.3176	55.901	10.1674		-50.3808	31.5768	0.420554		-39.6494	12.2933	36.1126
-48.1905	69.9568	1.3573						-46.3527	51.1354	1.53662		-45.2845	17.4933	4.50744		-48.0123	25.675	6.91735		-51.9325	55.0293	11.898		-50.7075	33.654	0.421964		-44.66	23.3572	37.7148
-45.0398	59.2367	15.6509						-40.8132	50.8241	0.927395		-48.7862	3.71667	12.7823		-51.2989	49.8729	8.21065		-48.893	19.9213	12.0948		-50.3394	40.3798	0.424607		-50.2426	30.5642	30.6634
-48.2936	30.5121	11.4769						-49.0185	50.1492	2.14763		-47.4537	6.24048	6.50964		-58.8284	19.4617	9.25859		-49.3527	52.1418	13.3868		-41.2246	32.0424	0.429891		-43.6415	28.4971	32.6776
-46.4635	28.953	0.549324						-48.3744	50.5162	2.76179		-47.6578	3.14953	7.73702		-47.6921	57.2021	9.55869		-57.8371	53.0789	13.7545		-50.3417	39.7922	0.432202		-51.8847	63.5597	2.51981
-46.1111	28.3867	0.816703						-52.9074	58.5551	0.908594		-53.3163	3.94078	6.84869		-45.2374	53.916	9.65963		-49.5549	30.8638	13.7848		-50.6687	37.3064	0.436285		-46.1007	65.2214	0.633154
-47.6575	28.2676	0.862181						-53.4494	54.5148	1.14905		-51.4006	3.05233	6.63834		-47.626	53.9082	9.97621		-46.4364	53.0288	13.9652		-48.8987	29.4886	0.442465		-49.2285	67.6255	1.00113
-50.884	57.1738	0.512595						-50.1085	53.6911	2.68587		-44.3561	59.3554	3.06641		-44.8307	52.4711	10.9179		-56.7365	52.9831	13.9747		-47.9605	65.3211	0.451179		-45.1788	11.3122	60.498
-53.6414	36.8086	23.1238						-51.406	42.5037	0.782242		-51.1492	28.0571	1.85928		-43.179	51.2863	11.0788		-38.9797	25.3973	18.1743		-50.9908	27.8833	0.45222		-49.401	54.835	10.376
-50.6888	36.865	23.1655						-44.022	46.8377	1.33027		-40.7178	27.1442	2.33536		-33.5056	50.5749	11.8754		-48.1388	38.1228	24.481		-54.551	38.4613	0.452636		-40.851	49.932	9.30309
-55.5448	58.2067	0.975925						-45.29	44.7104	2.87561		-39.1932	24.2803	4.11047		-42.1279	51.5974	13.1486		-46.2031	45.1114	24.8599		-53.56	56.8207	0.455845		-37.8466	51.9027	5.42373
-50.9706	54.0214	6.62187						-51.507	31.9472	11.422		-43.0079	10.0258	2.53702		-46.4323	48.2422	13.3707		-43.033	13.7681	33.9695		-54.0977	45.0952	0.460644		-51.7821	52.9989	3.18917
-48.8768	36.4914	24.1907						-42.4898	31.0694	1.52564		-48.8031	17.0792	0.496668		-49.0237	50.1674	13.5376		-49.7466	31.9091	34.136		-51.8349	26.0529	0.470383		-50.3323	52.5989	3.40513
-51.0915	30.9209	30.0315						-56.9117	16.3254	9.18029		-56.1882	24.4656	9.90296		-45.4461	57.8521	13.6344		-45.2993	31.639	34.2987		-49.0878	25.7325	0.480813		-49.0747	24.1853	31.5948
-52.9084	34.511	26.2783						-48.2983	59.7984	1.31012		-41.0443	13.3458	2.36078		-45.439	51.8001	14.8803		-49.4697	28.4111	35.6455		-53.2993	51.1381	0.481336		-48.7856	43.9314	10.9466
-46.4575	37.9583	22.9584						-53.9445	21.2667	8.06291		-49.8999	13.6869	2.69733		-42.7913	50.2749	15.5367		-57.1848	25.8294	38.3632		-48.9897	18.6626	0.482388		-42.9527	21.6767	19.9924
-47.8464	61.105	0.586506						-43.7623	23.0723	6.18717		-43.8209	11.2294	8.94676		-49.106	51.5344	15.7642		-49.4695	23.4835	43.3483		-55.3318	55.6269	0.48357		-50.376	15.9686	23.0026
-52.4749	53.7246	7.52534						-51.1406	26.0228	3.18		-43.5308	22.376	4.46471		-46.2894	42.456	16.0582		-53.23	15.3433	47.8574		-54.2403	53.4754	0.486422		-52.1569	33.0139	2.87288
-47.8292	34.3949	26.7667						-43.2807	20.3785	6.43431		-43.6615	23.3933	3.94899		-46.7209	49.0193	16.3068						-47.8678	49.4895	0.49482		-46.2942	54.9112	1.13478
-50.9585	61.2001	0.583573						-48.0445	17.0455	8.66564		-59.2681	19.0177	7.36129		-52.0574	50.6313	16.6819						-56.1021	67.5096	0.496241		-49.9015	27.8539	0.547373
-52.704	59.2962	2.05994						-42.1989	17.8133	7.94864		-51.9213	25.2584	0.760062		-31.8541	46.9885	16.7186						-56.7516	31.9282	0.497184		-39.6471	13.0033	0.630752
-48.4311	38.6463	22.5244						-44.4373	18.8714	8.9728		-51.5938	24.1935	1.1548		-47.4273	39.4759	17.4353						-49.7598	31.019	0.500734		-47.2914	25.9197	2.03232
-48.3383	52.4742	8.92781						-50.5108	29.5355	3.29811		-54.0955	24.15	0.315531		-49.8511	43.1529	18.8282						-50.2705	40.8625	0.504048		-39.5433	13.5167	6.84825
-52.4601	50.5291	10.4921						-49.6183	25.3856	8.69354		-38.5993	23.6376	1.16474		-47.0956	44.1381	19.2406						-45.3112	32.8746	0.510769		-39.8812	12.9659	0.534452
-48.7143	32.4567	28.5141						-57.1845	12.1748	21.9196		-48.5522	24.6074	0.603847		-51.4338	48.1942	19.335						-55.3344	40.3202	0.513197		-53.1712	9.13978	0.751242
-45.2644	40.3484	20.5118						-47.0253	29.7977	5.07395		-42.431	19.5167	1.45431		-42.3113	45.2314	19.972						-53.8519	42.5968	0.51605		-53.162	11.4417	10.6232
-54.1006	56.3115	4.86388						-54.4546	27.8564	7.15132		-51.1601	20.4724	2.01432		-50.5052	42.4446	21.0366						-54.6223	45.9167	0.517931		-54.0693	21.4952	0.937118
-51.1463	60.3995	0.63017						-53.848	63.5675	3.10581		-52.7009	20.0678	2.02827		-49.9462	42.0702	21.9841						-49.1572	19.8011	0.527241		-42.5595	26.8094	0.597835
-45.4322	60.3871	1.26104						-53.8348	66.1843	1.0208		-35.1293	21.4193	11.2337		-41.5055	41.7915	22.6843						-47.5341	18.0043	0.528656		-52.2169	27.9248	0.660397
-44.8956	60.3494	0.622885						-46.7433	63.3939	2.15754		-44.6576	31.2716	1.57845		-47.3307	44.74	23.9074						-42.3663	25.7096	0.531211		-52.6112	23.999	5.14752
-49.8505	32.0248	29.0665						-50.6349	27.8684	5.75996		-51.414	43.0504	3.04866		-45.595	37.2122	25.8907						-49.634	26.7529	0.537671		-50.9766	25.5314	3.84757
-53.1321	59.4127	1.61486						-51.7808	26.2493	6.67073		-48.9391	47.4433	1.09097		-43.0008	36.3393	27.3349						-49.9263	44.6928	0.542144		-37.6307	24.511	1.85429
-52.3677	59.0062	0.681863						-55.0805	27.55	3.8485		-43.7986	31.9896	20.7015		-46.2728	27.0372	29.4197						-47.7433	28.5206	0.542364		-44.2192	42.652	6.56906
-50.4223	34.8082	23.8023						-50.6419	26.9603	4.08778		-51.1523	20.6117	30.4293		-48.687	30.3786	30.455						-52.3453	29.6045	0.543879		-35.6197	10.5143	42.7619
-44.7847	32.9044	24.3919						-50.546	25.8911	3.20767		-55.2515	53.5936	0.791438		-50.0058	24.5889	30.8265						-53.7342	29.8996	0.547442		-52.6274	35.9553	17.2404
-52.1224	43.1505	13.603						-51.7523	25.7853	1.02129		-44.5668	46.1612	12.7868		-49.9776	39.4572	31.9955						-46.7117	14.9202	0.553524		-40.241	11.9336	49.335
-43.9908	28.5774	22.135						-47.1222	20.0078	4.83395		-56.1948	34.7517	23.3479		-44.2339	30.3641	32.3716						-53.073	29.2004	0.555118		-34.8753	12.0342	49.2864
-50.0137	22.316	26.9069						-51.3596	25.7652	1.39427		-52.0996	29.6801	29.0794		-50.2942	18.0083	34.243						-56.2298	18.4839	0.556985		-41.5715	12.6998	48.8217
-61.5435	24.8638	24.0227						-47.1334	38.1058	0.713544		-56.2254	34.4607	24.9479		-46.9152	38.9885	34.992						-56.2298	18.4839	0.556985		-44.4138	12.3903	48.9667
-55.4245	39.7311	8.87745						-54.5935	68.2107	1.88589		-54.4535	46.3904	11.1056		-48.176	36.4386	35.2345						-57.3059	57.5691	0.567523		-48.0417	13.5529	47.8706
-47.3122	32.181	1.78454						-53.4537	69.5493	1.16394		-53.7657	40.9499	17.5039		-51.4658	19.021	47.998						-49.1293	17.604	0.569682		-46.3652	10.4037	50.0309
-46.9955	25.0422	0.514489						-45.5336	67.7863	1.23332		-54.6964	39.2056	20.5453										-52.67	61.9057	0.573377		-46.935	25.9211	2.03097
-49.5096	24.831	0.536725						-57.0562	60.2897	1.79524		-43.771	44.8307	18.345										-48.5356	26.8761	0.574348		-41.474	24.8532	3.02857
-44.4879	25.2702	0.481082						-47.2032	48.4242	1.3359		-55.8169	54.1325	8.16604										-49.5641	26.9459	0.577689		-39.5291	20.9026	6.57142
-35.7637	19.4353	1.4561						-52.6633	27.0928	1.34516		-54.6404	52.5196	9.85486										-51.9085	64.2242	0.578408		-46.7812	26.0038	0.630066
-43.7237	38.627	0.852377						-49.6655	28.9599	11.5166		-54.2568	50.5002	11.1851										-34.852	24.3846	0.581418		-48.4314	13.5937	47.5816
-55.3124	30.1078	21.8967						-52.7128	58.2937	4.70012		-56.414	45.594	16.0435										-58.0573	57.9092	0.584801		-54.3846	13.9852	47.3988
-52.8084	37.9281	14.2956						-51.3531	63.1415	2.88469		-54.6197	35.9547	25.9796										-50.4279	56.4879	0.591268		-50.9738	28.7718	26.1372
-51.9958	29.0911	23.3177						-51.7084	69.1977	0.972475		-54.3439	46.3437	17.8035										-53.1381	55.2045	0.592182		-49.9492	52.0277	0.870077
-52.6991	32.631	19.4746						-48.9419	48.0044	1.0839		-55.8582	44.5371	19.5099										-53.9395	17.4095	0.592914		-32.7785	34.4085	3.35468
-55.2142	30.4589	22.1309						-52.5655	43.0732	2.39697		-52.4216	34.6413	29.4573										-53.9395	17.4095	0.592914		-50.9305	23.8623	13.858
-54.4121	27.2548	25.7994						-44.9734	45.599	1.14791		-53.0972	24.8504	39.1104										-36.3923	7.49087	0.594808		-43.7652	32.5155	4.63978
-50.6662	37.274	15.7119						-46.0062	45.0402	1.69634		-50.7598	31.0317	32.368										-46.6769	42.2268	0.611557		-39.1021	35.1183	1.76343
-38.6696	20.1913	34.7756						-47.5044	42.5545	4.481		-56.1431	34.0142	29.5858										-54.8253	28.2917	0.633658		-52.1569	33.0139	2.87288
-49.37	46.7546	8.35572						-49.772	45.2495	0.453322		-52.3807	29.3385	34.2615										-39.5273	25.7367	0.634372		-46.9852	30.1008	4.40612
-49.3007	40.4092	15.8496						-45.5382	41.676	4.75786		-50.1466	27.2702	36.6832										-55.9251	22.747	0.646075		-37.4481	24.4832	0.877153
-52.1738	41.7833	14.9815						-49.4628	40.4268	4.99647		-47.7226	37.9848	22.8507										-55.4847	28.5556	0.646361		-39.3587	24.6971	1.45906
-44.1339	28.4627	28.6208						-49.5046	39.2124	5.78423		-56.3129	23.9314	37.4709										-50.6365	48.0017	0.64721		-54.3291	25.71	0.816253
-49.2421	45.8351	11.4394						-47.8111	41.7915	2.03497		-56.0404	39.8095	22.0387										-46.1587	52.8326	0.651719		-51.5662	36.6353	7.37104
-49.5198	44.1292	13.846						-46.7938	34.338	8.33997		-50.1186	24.8042	35.9668										-49.8725	23.694	0.660447		-49.4286	14.122	43.6568
-48.8448	55.1257	3.08429						-48.0429	31.9742	9.01922		-52.5277	27.9905	33.1042										-47.7853	23.2465	0.667023		-51.2238	13.8307	44.4675
-52.7548	54.8931	2.71829						-46.9265	23.0214	16.5297		-49.1978	16.5469	43.5785										-56.971	42.284	0.670363		-46.2942	54.9112	1.13478
-46.6526	41.4663	18.9464						-49.0974	37.3121	1.48576		-51.4093	23.3925	35.9393										-43.6317	18.6134	0.671871		-33.5355	40.3556	1.7869
-52.8677	59.6068	3.02535						-47.5117	30.879	3.16499		-53.0856	24.5575	33.9262										-49.8111	18.1288	0.672044		-50.3826	40.8753	0.455694
-53.3372	51.7342	11.2281						-38.1461	27.5026	6.72901		-57.8779	36.1162	22.1258										-56.0274	47.6861	0.672131		-50.5924	28.9203	0.521205
-48.7299	35.678	28.6415						-42.8473	23.2792	10.9973		-37.9567	46.4779	12.3259										-55.0392	42.9778	0.673938		-51.9748	55.9922	0.960577
-51.4391	31.7007	32.8184						-42.0937	17.4604	6.13839		-57.8229	32.3032	26.8978										-50.1266	28.4695	0.695106		-41.289	55.0433	1.90721
-49.668	46.3333	17.867						-55.0066	14.6094	3.39679		-36.6035	47.2825	11.2844										-54.1853	52.0908	0.701717		-41.9064	54.8764	2.6343
-45.0246	32.3115	32.2055						-55.9859	17.7278	0.821199		-35.1991	53.8581	4.11247										-23.5087	6.43333	0.705426		-36.2393	9.945	48.5079
-49.0627	20.666	43.2986						-49.9673	19.6257	0.983686		-55.1148	57.2046	1.82954										-48.3106	26.386	0.718333		-44.2155	58.2362	0.784382
-39.2047	46.7709	16.2491										-45.239	31.4437	27.7668										-48.6395	54.8015	0.723055		-46.4044	57.5515	0.905446
-50.6753	58.2615	3.24981										-49.7639	32.2763	15.9691										-54.7838	52.5415	0.7247		-52.5139	55.45	2.72867
-51.6616	39.1588	21.1316										-39.7762	36.2345	10.3547										-31.968	6.25299	0.732692		-49.4298	25.6482	0.711568
-51.6723	37.1961	22.843										-55.5784	27.9462	19.327										-49.3182	32.5477	0.735862		-36.2584	60.3627	1.88605
-49.131	46.9554	12.9516										-51.8941	33.5401	6.03474										-47.4717	69.2167	0.735894		-37.617	59.8637	3.59313
-48.4063	59.2366	0.604378										-40.5769	27.0422	12.6415										-49.6364	32.7681	0.736325		-53.4854	57.8415	2.43358
-47.2441	40.974	18.3603										-55.3489	32.4809	6.66564										-44.8578	18.4006	0.75261		-42.6768	57.3392	3.14216
-47.7383	38.5919	18.8701										-46.0666	27.6381	2.49328										-47.7773	27.742	0.766709		-48.7331	34.5386	25.8797
-48.047	41.4533	11.3701										-56.1882	33.4617	0.560141										-55.0224	40.6702	0.769914		-55.6297	45.6163	28.941
-34.8068	46.1296	0.553561										-47.9774	51.3061	0.8815										-54.5308	31.7848	0.773286		-48.7817	31.3696	41.9916
-31.4304	13.6123	1.54963										-48.6626	50.9083	3.29214										-51.3406	28.6471	0.778314		-47.214	30.669	38.2824
-42.1441	19.1368	0.890708										-52.4743	47.1906	13.139										-51.6814	30.4805	0.781411		-34.7854	57.827	9.08377
-35.4982	18.6571	1.98013										-52.3472	40.3281	19.6793										-55.8077	57.9247	0.784706		-36.7347	57.4224	7.34661
-39.0849	24.3934	0.958285										-54.1533	46.3096	13.6978										-52.7613	28.0283	0.799004		-41.075	9.95068	54.2225
												-51.8415	59.973	1.89091										-51.5621	30.15	0.807134		-51.2573	51.8829	11.9924
												-52.4936	63.3878	3.18378										-50.6847	28.5766	0.812646		-47.777	33.6723	27.0652
												-41.578	45.8139	22.6003										-39.2385	23.6751	0.817465		-49.1647	37.1238	22.7396
												-61.0893	65.0187	0.931088										-51.363	66.628	0.831782		-49.129	38.5657	16.5718
												-33.1453	48.906	15.7174										-39.613	20.7048	0.835069		-53.9018	51.7016	2.25335
												-52.8872	60.3813	4.40129										-30.4891	6.11491	0.836428		-49.9104	36.1466	16.5162
												-51.3042	57.6428	6.62344										-30.4891	6.11491	0.836428		-46.6563	45.0582	1.60176
												-42.4516	59.2957	9.01832										-30.4891	6.11491	0.836428		-47.29	34.4452	2.69256
												-56.417	53.3737	16.3633										-44.8424	28.993	0.849405		-36.3255	10.8789	16.1472
												-48.7131	42.3665	26.9486										-43.7062	49.9217	0.853239		-39.9003	10.3144	28.3766
												-57.2211	32.3147	37.0898										-48.1486	27.5061	0.859379		-54.3224	60.9796	0.426386
												-44.4938	68.1662	1.08114										-52.6203	61.056	0.862735		-53.1699	43.9363	26.6664
												-54.4818	68.8754	0.786232										-39.6183	8.46797	0.867094		-51.034	12.363	13.0798
												-50.8843	68.1876	1.79693										-39.6183	8.46797	0.867094		-44.8196	25.2942	0.599672
												-42.9297	58.2382	13.0559										-39.6183	8.46797	0.867094		-45.3251	23.3411	0.657037
												-53.6737	43.9338	27.4985										-45.9272	24.2417	0.869479		-47.6883	26.9704	1.9198
												-53.2195	41.2486	30.0361										-51.0353	23.9686	0.88814		-55.9489	25.753	23.3171
												-47.7376	59.2209	5.38945										-49.337	14.9671	0.899633		-37.027	46.8519	8.24737
												-55.2756	48.4894	16.2916										-50.2172	28.2146	0.907628		-44.1513	18.6324	37.3893
												-50.2902	63.5263	1.0417										-55.8098	30.3372	0.928523		-45.5831	43.6854	13.2728
												-53.4527	21.2529	33.2948										-45.2689	32.6526	0.975995		-53.5158	46.0858	10.7725
												-45.9062	31.2792	21.9702										-48.384	27.0942	0.976712		-38.9507	56.9833	6.29328
												-38.4293	24.7531	21.2923										-33.6526	27.0352	0.981566		-44.0769	24.6196	42.1653
												-52.5336	36.9	0.661596										-50.4754	29.9457	0.983358		-39.5976	59.8072	7.17111
												-47.5381	34.2477	2.77319										-46.5387	28.6038	0.986864		-53.0529	4.73865	63.6218
												-48.5841	35.3102	1.12642										-50.8989	31.7977	0.992424		-47.4047	54.4376	14.4629
												-45.1833	24.5256	10.9447										-46.5367	27.9298	1.0031		-50.045	42.8396	27.3553
												-35.0331	25.979	10.6487										-39.8404	15.8785	1.00337		-53.5964	53.766	17.3903
												-39.4576	21.0255	15.5097										-43.7318	30.9189	1.0063		-53.9396	52.6988	18.1673
												-42.2632	20.6617	13.4661										-46.8318	28.6934	1.00869		-46.2762	61.3286	9.50019
												-52.4475	29.84	3.27455										-48.3505	25.8278	1.01924		-47.3179	59.4763	11.0574
												-43.0732	15.47	16.798										-48.9624	32.1648	1.02319		-50.7379	56.0908	14.5952
												-49.938	23.6942	0.802656										-55.8505	34.55	1.02635		-47.8429	46.6722	23.6345
												-42.5695	24.0563	4.18414										-39.8857	24.7503	1.04009		-53.2866	35.4141	33.8186
												-40.3449	27.2727	2.94462										-53.3563	29.6259	1.05643		-50.8702	48.2098	20.8242
												-54.8701	29.3448	2.63298										-54.2534	30.643	1.08259		-50.4987	66.6641	0.991097
												-48.5222	31.5758	2.22626										-34.2464	27.2977	1.08335		-49.553	58.2801	4.83901
												-44.7294	31.457	1.80191										-53.0771	30.9481	1.09558		-36.2548	40.4684	25.8028
												-58.5957	31.75	1.279										-52.2526	28.316	1.09592		-53.4702	49.657	16.6142
												-54.3331	33.4695	0.748787										-49.3915	49.6455	1.10454		-43.4545	59.4137	4.8624
												-48.2011	36.2239	0.72129										-52.0094	49.618	1.1192		-54.6128	58.6566	5.28208
												-34.64	39.8082	9.71236										-57.4736	57.4453	1.14978		-53.1839	63.448	1.53597
												-38.3574	33.943	15.8399										-55.5863	20.9995	1.15074		-43.7334	52.4742	11.8278
												-38.598	24.0006	30.2543										-50.6064	57.9283	1.16088		-43.0927	49.9249	9.05901
												-53.572	37.679	27.9447										-51.0474	71.6776	1.16561		-43.7457	49.8989	7.80976
												-54.7022	44.7583	20.6847										-55.7908	29.0639	1.17567		-48.9755	25.1232	31.1464
												-55.9334	47.9392	17.6558										-42.358	46.4705	1.18682		-30.8217	52.2089	1.03701
												-51.0057	55.1189	10.4646										-35.1866	32.0706	1.19741		-34.0119	49.8653	1.23501
												-50.9846	31.9225	34.4814										-47.183	31.1556	1.20485		-31.6308	35.7197	10.9086
												-60.9091	45.75	20.5519										-47.0443	45.2497	1.20754		-35.6082	28.593	16.6163
												-53.3243	30.8758	35.35										-51.7743	46.4808	1.21153		-52.4314	39.8247	3.36567
												-60.2317	51.3806	11.957										-51.776	63.6968	1.22523		-53.0288	33.0354	0.384696
												-56.0955	46.4925	18.1157										-41.5847	27.4415	1.24884		-46.419	34.3075	0.425695
												-54.8777	49.0972	17.4454										-53.3651	65.9105	1.28952		-45.9642	32.9896	1.78668
												-57.8843	41.8167	24.8952										-50.6697	70.7982	1.29785		-46.2301	32.3562	2.32538
												-56.0731	42.8084	24.129										-53.8319	43.7545	1.30264		-53.4851	34.2615	0.86811
												-51.3622	53.2981	13.9126										-38.6806	26.976	1.30535		-49.5908	34.2701	0.962286
												-43.987	29.583	37.566										-54.4767	29.42	1.31806		-48.9117	24.6716	7.34223
												-39.1036	60.0784	7.48776										-40.0292	68.8901	1.32021		-38.4039	29.3907	1.03433
												-54.4179	56.2667	10.8928										-36.5173	30.8223	1.32823		-54.5681	29.1859	0.839771
												-50.581	34.4267	33.162										-55.4703	38.5732	1.35033
												-55.2437	38.8521	28.927										-38.6828	26.8222	1.3648
												-53.4359	56.0944	11.8932										-53.5604	42.5652	1.36847
												-45.2385	63.3904	5.74563										-48.0784	28.6407	1.3749
												-55.7193	52.2181	15.9269										-36.0327	30.8255	1.37919
												-53.2869	50.9014	18.9188										-43.2667	52.1342	1.38403
												-47.6236	60.488	9.76702										-51.7229	21.0678	1.38721
												-49.0874	32.1936	0.734379										-52.7834	23.4229	1.40499
												-48.0921	30.7272	24.5664										-50.7586	24.426	1.41968
												-45.841	31.5832	23.0498										-41.71	46.7654	1.43022
												-47.5034	32.5601	17.9527										-42.4339	58.5477	1.43627
												-54.2462	37.3525	12.5136										-53.5939	27.221	1.46942
												-42.3676	32.1157	16.9253										-53.4447	24.1119	1.47456
												-42.2056	32.9965	2.78553										-55.7681	38.4933	1.49488
												-50.075	32.1364	3.26891										-54.5642	21.724	1.49621
												-41.0276	23.4389	8.66287										-54.5464	25.2806	1.50358
												-57.6614	29.3929	1.38229										-52.3837	71.3845	1.51351
												-38.1053	25.2969	5.06939										-39.1475	19.4609	1.53452
												-43.5083	20.242	7.9879										-34.5415	17.7861	1.53526
												-49.0912	41.2371	14.116										-55.5819	25.35	1.5406
												-42.1235	51.5334	12.0669										-50.3421	60.0309	1.55038
												-57.1269	43.325	21.3956										-55.7451	21.2858	1.55386
												-56.623	50.3147	14.8268										-49.3646	27.9943	1.55396
												-44.1027	44.5436	24.5603										-44.0351	32.1403	1.57677
												-52.781	39.5238	33.4729										-56.5818	20.1222	1.5801
												-56.0994	17.2639	55.4847										-42.2134	41.0159	1.59068
												-45.7675	43.7262	28.2285										-47.3836	44.1547	1.60221
												-48.9176	33.0008	38.5625										-53.0891	55.9697	1.60292
												-48.4425	50.5867	20.3534										-40.2868	43.5775	1.60762
												-45.95	32.7833	30.116										-50.9198	30.552	1.6169
												-39.3545	19.2679	6.80159										-37.9076	40.9034	1.62715
												-44.8222	23.4506	2.17485										-48.0401	43.9131	1.67944
												-39.3241	21.532	3.2145										-35.8282	25.6213	1.72514
												-38.5308	21.9859	3.83787										-52.6828	23.6298	1.74541
												-52.6065	24.3812	1.43998										-33.6008	57.363	1.81647
												-46.2763	27.278	0.971194										-48.7648	30.4055	1.82194
												-44.4921	27.2635	2.55749										-47.5002	37.5511	1.84089
												-39.5305	29.9469	2.79862										-55.5183	24.1981	1.84446
												-47.4101	30.2954	3.12811										-43.396	12.8323	1.85288
												-48.3027	32.9495	0.644887										-47.9613	35.4954	1.85314
												-53.8914	17.85	15.369										-47.2765	28.0672	1.86312
												-39.7551	28.6197	4.31808										-50.914	21.7813	1.90635
												-53.2667	18.5276	14.4254										-35.9635	50.414	1.94004
												-36.6323	25.2839	7.61314										-43.6778	29.9215	1.94616
												-53.1551	42.7528	1.75049										-45.148	59.5969	1.95101
												-51.6292	45.9348	4.87806										-50.0347	48.6929	1.96564
												-40.253	43.4984	12.8826										-53.4939	31.1762	1.97739
												-47.4317	34.8377	34.0801										-37.3287	50.8122	2.01088
												-47.5639	51.5482	20.0439										-39.5582	27.2707	2.02805
												-43.8355	71.2177	1.46705										-38.6147	24.1405	2.06174
												-41.6475	31.3122	0.951383										-54.7787	30.7167	2.09547
												-48.6116	28.2551	2.24071										-51.7621	37.8424	2.10276
												-53.5732	29.091	4.12777										-41.5002	53.3989	2.21301
												-48.03	31.3149	1.02759										-52.2355	26.1087	2.21729
												-51.0518	30.0015	0.749404										-34.492	16.3704	2.27543
												-52.4059	42.3975	0.526628										-33.1911	10.4027	2.30493
												-43.2598	46.492	2.55558										-46.4241	18.8512	2.3197
																								-48.0405	41.215	2.40215
																								-36.5499	49.8796	2.4053
																								-57.1325	46.761	2.47766
																								-55.0074	55.7071	2.51831
																								-52.3129	59.6012	2.53462
																								-53.4073	26.3537	2.5351
																								-36.3507	11.893	2.54112
																								-53.4591	30.9453	2.58837
																								-34.8157	25.6485	2.59515
																								-46.0541	44.8853	2.61387
																								-41.2409	53.7381	2.61546
																								-55.3453	30.9553	2.64276
																								-45.3059	48.8234	2.69221
																								-42.5934	28.554	2.69963
																								-33.2489	13.4923	2.71605
																								-33.4801	17.7109	2.73562
																								-50.7902	33.0202	2.74805
																								-56.5728	51.9786	2.75231
																								-49.338	46.3035	2.75723
																								-53.0629	26.4833	2.77224
																								-33.6881	13.618	2.78456
																								-55.4917	37.4277	2.79121
																								-46.8431	46.1376	2.81346
																								-39.9205	29.6805	2.84682
																								-42.7407	29.2842	2.89412
																								-32.4501	30.1578	2.92588
																								-37.0883	27.1892	2.95109
																								-45.6505	39.1427	2.96415
																								-58.0473	58.9936	2.97481
																								-45.1741	20.2232	3.02139
																								-41.4916	26.3988	3.05767
																								-37.7463	20.5702	3.07255
																								-37.6462	37.1306	3.10833
																								-57.5852	58.657	3.17859
																								-58.4571	55.1201	3.20687
																								-36.7566	50.7308	3.2259
																								-49.0835	33.5685	3.28256
																								-53.8255	25.1525	3.30199
																								-35.2931	24.4089	3.30315
																								-43.1995	30.8448	3.30956
																								-55.5901	28.5833	3.34183
																								-55.9773	25.6788	3.49752
																								-45.9564	24.4879	3.62577
																								-56.4369	21.8667	3.62598
																								-40.9018	37.2468	3.66118
																								-54.285	26.5349	3.69525
																								-46.7601	31.2453	3.70596
																								-42.5874	24.9336	3.71646
																								-47.6729	42.5308	3.7479
																								-52.4922	26.3733	3.82209
																								-47.7782	28.0704	3.82784
																								-38.6616	35.5863	3.90418
																								-43.5119	26.2902	4.00178
																								-44.3029	18.3624	4.03668
																								-37.3917	27.5697	4.05281
																								-42.8183	42.3287	4.08609
																								-52.9654	27.5095	4.13104
																								-58.717	25.2346	4.15594
																								-49.9117	32.8571	4.18522
																								-51.7831	22.0828	4.20765
																								-41.3712	14.2855	4.24091
																								-43.7368	35.3654	4.31487
																								-38.2165	21.4995	4.51944
																								-37.0505	45.299	4.53314
																								-38.8245	35.8553	4.60312
																								-41.4359	23.1972	4.67955
																								-54.837	62.631	4.68208
																								-40.8144	41.7882	4.69268
																								-33.9652	12.0995	4.71626
																								-51.4131	36.6335	4.7812
																								-38.0055	39.2324	4.78983
																								-44.9574	39.5512	4.83921
																								-52.4168	28.1333	4.86388
																								-53.2836	27.0628	4.87362
																								-39.7621	22.1168	4.9061
																								-39.1934	51.3331	4.97591
																								-42.2002	38.0185	4.99203
																								-38.5756	23.118	5.00467
																								-40.2761	36.7575	5.02705
																								-44.4732	28.5231	5.12501
																								-56.166	27.2076	5.15562
																								-54.4255	24.7909	5.15788
																								-40.3216	45.2808	5.1707
																								-38.9854	53.1641	5.22536
																								-35.7739	9.11472	5.30458
																								-58.2158	58.0333	5.41585
																								-57.0145	26.4233	5.59064
																								-56.0177	18.8288	5.62177
																								-57.573	57.7471	5.63646
																								-40.3468	30.4063	5.64809
																								-41.9911	27.896	5.6701
																								-55.9472	44.7908	5.70597
																								-44.2615	19.2766	5.75751
																								-58.0758	21.2252	5.77855
																								-53.9043	30.5322	5.81273
																								-49.0422	19.6815	5.83733
																								-38.171	12.7225	5.98038
																								-41.1564	34.9109	6.10913
																								-46.9141	29.2812	6.1167
																								-47.2443	27.805	6.24478
																								-44.6852	25.4338	6.25183
																								-44.6698	33.5517	6.25343
																								-48.5724	29.8096	6.25718
																								-43.4694	56.5278	6.37674
																								-37.8964	11.3505	6.55527
																								-39.7784	48.3955	6.68899
																								-54.8698	19.2867	6.70223
																								-49.9	23.0667	6.76012
																								-39.7842	45.9596	6.79757
																								-41.733	30.6522	6.80564
																								-54.3095	32.3183	6.82525
																								-42.4007	12.1078	6.85217
																								-40.4734	57.005	6.88782
																								-51.6751	33.6652	6.92482
																								-42.763	36.5106	7.19837
																								-56.512	33.6596	7.20901
																								-42.6135	22.7624	7.24373
																								-53.6607	23.05	7.30214
																								-53.0084	22.5343	7.3092
																								-43.3185	44.71	7.34855
																								-46.6949	26.0244	7.3555
																								-40.0161	11.9666	7.35896
																								-42.0017	39.4668	7.50145
																								-44.3682	27.8871	7.88413
																								-36.9178	40.4451	8.02055
																								-52.0267	23.5847	8.03252
																								-46.9425	47.1958	8.08986
																								-58.2757	52.4598	8.09996
																								-58.3939	54.5833	8.2936
																								-57.3502	53.6111	8.56223
																								-57.4096	38.0878	8.58018
																								-50.1543	51.4116	8.59199
																								-39.4734	20.2526	8.6874
																								-58.8458	51.4811	8.69586
																								-42.9482	48.8137	8.75088
																								-56.8476	24.3817	8.8026
																								-58.2539	52.9473	8.81329
																								-43.1856	32.1819	9.0705
																								-45.9084	49.6391	9.0724
																								-51.5512	50.1454	9.15232
																								-56.3528	23.2083	9.29739
																								-58.0691	51.8548	9.34521
																								-42.3015	4.93024	9.35467
																								-49.2666	18.3278	9.60258
																								-57.6547	52.815	9.64563
																								-57.7971	51.498	10.0562
																								-55.6651	52.55	10.1299
																								-57.6377	49.65	10.2718
																								-58.3238	49.5209	10.6368
																								-57.5706	49.8311	10.6451
																								-51.7563	31.1207	10.7457
																								-47.8938	24.8415	11.1738
																								-53.3593	20.5996	11.3737
																								-58.2688	49.5939	11.4036
																								-58.4441	36.4359	11.6671
																								-58.8992	48.2298	12.2925
																								-59.3563	15.2705	12.5412
																								-50.8693	19.3917	12.9134
																								-53.1691	6.00307	13.0165
																								-63.1255	14.55	13.2433
																								-57.36	19.8519	13.3874
																								-55.2705	5.38333	13.3977
																								-52.991	4.46907	13.7063
																								-53.1995	4.44762	14.3606
																								-51.8212	28.6978	14.457
																								-56.6662	45.6291	14.8894
																								-51.6636	51.9468	15.186
																								-55.2737	3.08958	15.7302
																								-57.5355	31.6223	15.8174
																								-57.5642	10.1833	15.891
																								-56.8705	17.2	16.024
																								-51.8661	11.35	16.4433
																								-51.439	13.4549	17.5352
																								-54.4707	7.9	20.5008
																								-53.9134	19.8969	21.4289
																								-48.2889	6.13333	21.6071
																								-53.9067	11.7857	21.6593
																								-48.4139	5.42391	22.3296
																								-57.9919	26.3253	23.665
																								-50.2841	48.8704	25.5839
																								-54.7856	17.2823	31.301
																								-53.8813	17.3689	31.5484
																								-58.4864	14.2567	34.4205
																								-56.0256	13.0623	35.9326
																								-43.6657	7.52512	37.6556
																								-54.2073	5.66667	43.2789
																								-56.9337	4.38333	44.6133
																								-50.8182	11.7333	51.1342
