# Supplementary material for: Seasonal variation in fish school spatial distribution and abundance under the Kuroshio regular pattern and the large meander in Suzu coastal waters
Source: PLoS One. 2021 Nov 30;16(11):e0260629. doi: 10.1371/journal.pone.0260629 (PMC8631671; doi:10.1371/journal.pone.0260629)
Supplement: S5 Data — (XLSX) [file pone.0260629.s005.xlsx]

## Sheet: Sheet1
201608				201612				201702				201705				201708				201711				201802				201805
D	T	S		D	T	S		D	T	S		D	T	S		D	T	S		D	T	S		D	T	S		D	T	S
0.150066	29.8295	33.1644		0.3	20.358	34.904		0.1	17.133	34.969		0.1	20.48	34.552		0.1	29.185	33.547		0.1	21.516	34.453		0.1	14.363	34.798		0.1	20.219	33.985
0.450185	29.8272	33.1763		0.4	20.618	34.497		0.2	17.369	34.776		0.2	20.487	34.547		0.2	29.19	33.535		0.2	21.532	34.456		0.2	14.413	34.693		0.2	20.22	33.986
0.750308	29.8243	33.1668		0.5	20.608	34.649		0.3	17.412	34.749		0.3	20.502	34.545		0.3	29.188	33.543		0.3	21.532	34.458		0.3	14.442	34.702		0.3	20.221	33.989
1.05043	29.8315	33.1716		0.6	20.662	34.713		0.4	17.444	34.726		0.4	20.504	34.548		0.4	29.207	33.543		0.4	21.533	34.458		0.4	14.459	34.724		0.4	20.222	33.988
1.35055	29.8297	33.1718		0.7	20.687	34.7		0.5	17.47	34.72		0.5	20.503	34.547		0.5	29.208	33.534		0.5	21.532	34.457		0.5	14.477	34.7		0.5	20.223	33.986
1.65067	29.8213	33.1755		0.8	20.725	34.694		0.6	17.473	34.713		0.6	20.505	34.549		0.6	29.2	33.528		0.6	21.531	34.459		0.6	14.487	34.684		0.6	20.222	33.988
1.95079	29.8132	33.1731		0.9	20.741	34.687		0.7	17.48	34.732		0.7	20.51	34.561		0.7	29.172	33.532		0.7	21.531	34.46		0.7	14.497	34.682		0.7	20.223	33.986
2.25091	29.8029	33.1589		1	20.751	34.683		0.8	17.48	34.731		0.8	20.513	34.56		0.8	29.153	33.531		0.8	21.531	34.46		0.8	14.506	34.674		0.8	20.222	33.986
2.55104	29.7912	33.1375		1.1	20.761	34.674		0.9	17.481	34.726		0.9	20.517	34.56		0.9	29.152	33.531		0.9	21.531	34.462		0.9	14.514	34.657		0.9	20.222	33.983
2.85116	29.7249	33.1105		1.2	20.767	34.669		1	17.479	34.729		1	20.521	34.563		1	29.15	33.531		1	21.532	34.46		1	14.521	34.661		1	20.222	33.984
3.15127	29.6137	33.1779		1.3	20.773	34.662		1.1	17.48	34.728		1.1	20.525	34.554		1.1	29.147	33.531		1.1	21.532	34.458		1.1	14.526	34.672		1.1	20.222	33.985
3.45136	29.5406	33.1767		1.4	20.776	34.663		1.2	17.48	34.725		1.2	20.53	34.561		1.2	29.145	33.532		1.2	21.532	34.456		1.2	14.53	34.685		1.2	20.221	33.985
3.75145	29.4913	33.1797		1.5	20.781	34.667		1.3	17.475	34.727		1.3	20.528	34.552		1.3	29.144	33.534		1.3	21.532	34.458		1.3	14.533	34.682		1.3	20.222	33.984
4.05153	29.4306	33.1539		1.6	20.786	34.658		1.4	17.475	34.729		1.4	20.533	34.577		1.4	29.143	33.535		1.4	21.532	34.454		1.4	14.535	34.68		1.4	20.222	33.984
4.35161	29.3009	33.1883		1.7	20.787	34.634		1.5	17.472	34.729		1.5	20.542	34.586		1.5	29.144	33.539		1.5	21.531	34.45		1.5	14.537	34.681		1.5	20.222	33.985
4.65166	29.1928	33.1997		1.8	20.788	34.641		1.6	17.475	34.723		1.6	20.55	34.575		1.6	29.144	33.536		1.6	21.53	34.454		1.6	14.538	34.681		1.6	20.222	33.986
4.9517	29.072	33.2358		1.9	20.789	34.634		1.7	17.475	34.73		1.7	20.551	34.57		1.7	29.144	33.522		1.7	21.528	34.449		1.7	14.539	34.678		1.7	20.222	33.989
5.25172	28.9603	33.2501		2	20.792	34.636		1.8	17.474	34.727		1.8	20.554	34.609		1.8	29.136	33.506		1.8	21.528	34.455		1.8	14.54	34.671		1.8	20.222	33.989
5.55173	28.9024	33.2598		2.1	20.796	34.637		1.9	17.473	34.728		1.9	20.561	34.616		1.9	29.123	33.515		1.9	21.528	34.449		1.9	14.541	34.665		1.9	20.223	33.987
5.85173	28.8373	33.2789		2.2	20.759	34.662		2	17.472	34.731		2	20.566	34.611		2	29.113	33.516		2	21.526	34.44		2	14.541	34.675		2	20.224	33.995
6.15173	28.7743	33.2887		2.3	20.766	34.674		2.1	17.474	34.726		2.1	20.568	34.605		2.1	29.105	33.522		2.1	21.523	34.447		2.1	14.542	34.677		2.1	20.228	34.012
6.45171	28.7244	33.2685		2.4	20.774	34.677		2.2	17.471	34.721		2.2	20.568	34.6		2.2	29.1	33.525		2.2	21.521	34.449		2.2	14.542	34.675		2.2	20.233	34.021
6.7517	28.6129	33.2564		2.5	20.791	34.672		2.3	17.471	34.737		2.3	20.568	34.599		2.3	29.095	33.529		2.3	21.521	34.45		2.3	14.543	34.663		2.3	20.237	34.02
7.05166	28.4795	33.3098		2.6	20.797	34.674		2.4	17.479	34.732		2.4	20.566	34.601		2.4	29.089	33.524		2.4	21.521	34.45		2.4	14.543	34.663		2.4	20.24	34.021
7.35161	28.4121	33.32		2.7	20.805	34.672		2.5	17.485	34.725		2.5	20.563	34.606		2.5	29.083	33.526		2.5	21.52	34.455		2.5	14.543	34.656		2.5	20.242	34.017
7.65155	28.3063	33.3166		2.8	20.812	34.667		2.6	17.484	34.73		2.6	20.559	34.609		2.6	29.077	33.531		2.6	21.521	34.455		2.6	14.543	34.658		2.6	20.244	34.013
7.95148	28.2333	33.3458		2.9	20.818	34.661		2.7	17.485	34.732		2.7	20.556	34.615		2.7	29.072	33.523		2.7	21.522	34.465		2.7	14.544	34.677		2.7	20.245	34.02
8.25139	28.15	33.3611		3	20.824	34.659		2.8	17.487	34.731		2.8	20.553	34.622		2.8	29.061	33.507		2.8	21.525	34.466		2.8	14.546	34.678		2.8	20.247	34.017
8.55129	28.0842	33.3764		3.1	20.829	34.66		2.9	17.489	34.726		2.9	20.552	34.631		2.9	29.046	33.511		2.9	21.528	34.456		2.9	14.548	34.676		2.9	20.248	34.018
8.85119	28.026	33.3763		3.2	20.834	34.641		3	17.487	34.729		3	20.553	34.638		3	29.031	33.511		3	21.529	34.465		3	14.549	34.672		3	20.249	34.021
9.15108	27.9515	33.3775		3.3	20.839	34.63		3.1	17.489	34.731		3.1	20.554	34.64		3.1	29.014	33.511		3.1	21.53	34.462		3.1	14.551	34.669		3.1	20.25	34.018
9.45095	27.7999	33.4606		3.4	20.839	34.628		3.2	17.49	34.729		3.2	20.554	34.642		3.2	28.998	33.513		3.2	21.531	34.444		3.2	14.553	34.667		3.2	20.252	34.02
9.75079	27.6185	33.493		3.5	20.836	34.626		3.3	17.492	34.725		3.3	20.555	34.643		3.3	28.981	33.503		3.3	21.529	34.443		3.3	14.554	34.673		3.3	20.253	34.017
10.0506	27.5551	33.496		3.6	20.836	34.641		3.4	17.486	34.732		3.4	20.556	34.645		3.4	28.961	33.506		3.4	21.527	34.449		3.4	14.555	34.675		3.4	20.253	34.019
10.3504	27.5221	33.4994		3.7	20.843	34.627		3.5	17.486	34.73		3.5	20.555	34.644		3.5	28.943	33.519		3.5	21.526	34.448		3.5	14.556	34.676		3.5	20.254	34.02
10.6502	27.5026	33.4937		3.8	20.843	34.6		3.6	17.487	34.73		3.6	20.554	34.645		3.6	28.931	33.524		3.6	21.525	34.451		3.6	14.556	34.675		3.6	20.253	34.011
10.9501	27.4665	33.4862		3.9	20.84	34.64		3.7	17.486	34.731		3.7	20.554	34.645		3.7	28.919	33.529		3.7	21.525	34.454		3.7	14.556	34.673		3.7	20.251	34.021
11.2499	27.4208	33.5056		4	20.839	34.648		3.8	17.487	34.733		3.8	20.554	34.644		3.8	28.911	33.533		3.8	21.526	34.455		3.8	14.557	34.673		3.8	20.257	34.035
11.5497	27.3817	33.5205		4.1	20.844	34.648		3.9	17.488	34.728		3.9	20.553	34.645		3.9	28.904	33.532		3.9	21.526	34.446		3.9	14.556	34.671		3.9	20.258	34.027
11.8495	27.3432	33.5196		4.2	20.847	34.645		4	17.486	34.728		4	20.552	34.644		4	28.896	33.536		4	21.525	34.443		4	14.556	34.669		4	20.258	34.023
12.1492	27.2406	33.5526		4.3	20.849	34.642		4.1	17.484	34.729		4.1	20.551	34.644		4.1	28.89	33.542		4.1	21.523	34.443		4.1	14.556	34.668		4.1	20.26	34.04
12.449	27.1474	33.5609		4.4	20.85	34.64		4.2	17.486	34.731		4.2	20.549	34.642		4.2	28.887	33.544		4.2	21.522	34.445		4.2	14.554	34.672		4.2	20.272	34.087
12.7488	27.1139	33.5633		4.5	20.85	34.628		4.3	17.487	34.732		4.3	20.546	34.641		4.3	28.884	33.547		4.3	21.521	34.449		4.3	14.554	34.673		4.3	20.286	34.091
13.0485	27.0637	33.5596		4.6	20.847	34.621		4.4	17.49	34.729		4.4	20.543	34.643		4.4	28.882	33.542		4.4	21.521	34.454		4.4	14.554	34.672		4.4	20.297	34.083
13.3483	27.0135	33.579		4.7	20.838	34.601		4.5	17.491	34.728		4.5	20.541	34.645		4.5	28.879	33.543		4.5	21.522	34.447		4.5	14.554	34.672		4.5	20.305	34.081
13.648	26.9637	33.5829		4.8	20.831	34.627		4.6	17.491	34.688		4.6	20.539	34.646		4.6	28.875	33.541		4.6	21.522	34.444		4.6	14.554	34.673		4.6	20.313	34.082
13.9478	26.9264	33.5963		4.9	20.825	34.645		4.7	17.492	34.727		4.7	20.538	34.647		4.7	28.871	33.541		4.7	21.52	34.446		4.7	14.554	34.674		4.7	20.319	34.095
14.2475	26.8886	33.5911		5	20.825	34.643		4.8	17.49	34.729		4.8	20.537	34.648		4.8	28.865	33.538		4.8	21.52	34.447		4.8	14.555	34.673		4.8	20.33	34.117
14.5472	26.85	33.5811		5.1	20.825	34.643		4.9	17.491	34.731		4.9	20.537	34.647		4.9	28.859	33.555		4.9	21.519	34.446		4.9	14.554	34.672		4.9	20.341	34.118
14.847	26.8013	33.5818		5.2	20.825	34.645		5	17.493	34.73		5	20.535	34.649		5	28.855	33.571		5	21.519	34.447		5	14.555	34.673		5	20.358	34.145
15.1467	26.7243	33.6005		5.3	20.827	34.644		5.1	17.494	34.729		5.1	20.534	34.648		5.1	28.855	33.574		5.1	21.518	34.446		5.1	14.555	34.67		5.1	20.375	34.163
15.4464	26.651	33.6028		5.4	20.833	34.646		5.2	17.494	34.73		5.2	20.531	34.649		5.2	28.857	33.576		5.2	21.518	34.446		5.2	14.556	34.672		5.2	20.398	34.197
15.7461	26.585	33.6096		5.5	20.838	34.644		5.3	17.495	34.731		5.3	20.527	34.65		5.3	28.855	33.577		5.3	21.517	34.447		5.3	14.556	34.673		5.3	20.414	34.204
16.0458	26.5174	33.6253		5.6	20.843	34.63		5.4	17.495	34.733		5.4	20.524	34.652		5.4	28.857	33.58		5.4	21.517	34.457		5.4	14.557	34.671		5.4	20.417	34.198
16.3455	26.48	33.6324		5.7	20.844	34.631		5.5	17.498	34.734		5.5	20.523	34.651		5.5	28.857	33.585		5.5	21.52	34.461		5.5	14.556	34.671		5.5	20.397	34.15
16.6452	26.4491	33.6415		5.8	20.848	34.632		5.6	17.5	34.729		5.6	20.521	34.655		5.6	28.858	33.605		5.6	21.523	34.457		5.6	14.555	34.671		5.6	20.36	34.117
16.9448	26.4036	33.6564		5.9	20.85	34.621		5.7	17.5	34.731		5.7	20.518	34.656		5.7	28.862	33.634		5.7	21.525	34.458		5.7	14.555	34.669		5.7	20.322	34.109
17.2445	26.3721	33.667		6	20.851	34.62		5.8	17.503	34.727		5.8	20.517	34.656		5.8	28.868	33.641		5.8	21.528	34.455		5.8	14.554	34.672		5.8	20.287	34.121
17.5442	26.3221	33.6838		6.1	20.852	34.621		5.9	17.498	34.73		5.9	20.514	34.658		5.9	28.872	33.659		5.9	21.527	34.458		5.9	14.554	34.67		5.9	20.258	34.121
17.8438	26.2315	33.68		6.2	20.852	34.62		6	17.5	34.73		6	20.514	34.659		6	28.875	33.696		6	21.528	34.458		6	14.553	34.672		6	20.233	34.135
18.1435	26.1378	33.7051		6.3	20.853	34.624		6.1	17.502	34.741		6.1	20.512	34.66		6.1	28.88	33.703		6.1	21.528	34.452		6.1	14.553	34.672		6.1	20.215	34.145
18.4431	26.0395	33.7457		6.4	20.854	34.629		6.2	17.506	34.748		6.2	20.511	34.661		6.2	28.884	33.721		6.2	21.529	34.457		6.2	14.554	34.671		6.2	20.199	34.153
18.7427	25.9477	33.7242		6.5	20.855	34.624		6.3	17.508	34.744		6.3	20.51	34.662		6.3	28.89	33.733		6.3	21.529	34.453		6.3	14.554	34.672		6.3	20.187	34.159
19.0423	25.8598	33.7309		6.6	20.857	34.617		6.4	17.511	34.744		6.4	20.509	34.663		6.4	28.895	33.73		6.4	21.529	34.446		6.4	14.554	34.672		6.4	20.176	34.162
19.3419	25.7582	33.7654		6.7	20.858	34.614		6.5	17.515	34.74		6.5	20.508	34.652		6.5	28.901	33.734		6.5	21.528	34.443		6.5	14.554	34.672		6.5	20.164	34.159
19.6415	25.6494	33.769		6.8	20.859	34.588		6.6	17.512	34.74		6.6	20.508	34.65		6.6	28.904	33.742		6.6	21.526	34.439		6.6	14.555	34.671		6.6	20.153	34.163
19.941	25.5943	33.8015		6.9	20.856	34.603		6.7	17.511	34.736		6.7	20.507	34.666		6.7	28.908	33.742		6.7	21.524	34.443		6.7	14.555	34.672		6.7	20.141	34.162
20.2406	25.5463	33.8081		7	20.857	34.616		6.8	17.511	34.741		6.8	20.507	34.665		6.8	28.911	33.743		6.8	21.523	34.443		6.8	14.556	34.67		6.8	20.129	34.164
20.5402	25.4811	33.8213		7.1	20.857	34.625		6.9	17.512	34.736		6.9	20.507	34.67		6.9	28.915	33.743		6.9	21.522	34.443		6.9	14.557	34.669		6.9	20.114	34.161
20.8397	25.4135	33.8261		7.2	20.856	34.627		7	17.512	34.735		7	20.507	34.668		7	28.916	33.746		7	21.521	34.445		7	14.558	34.67		7	20.092	34.152
21.1392	25.3553	33.8394		7.3	20.856	34.632		7.1	17.512	34.733		7.1	20.507	34.671		7.1	28.919	33.747		7.1	21.521	34.445		7.1	14.558	34.67		7.1	20.067	34.148
21.4388	25.3059	33.8509		7.4	20.857	34.629		7.2	17.513	34.734		7.2	20.508	34.672		7.2	28.921	33.745		7.2	21.52	34.445		7.2	14.558	34.67		7.2	20.042	34.149
21.7383	25.2763	33.8444		7.5	20.859	34.627		7.3	17.515	34.737		7.3	20.508	34.674		7.3	28.921	33.746		7.3	21.52	34.447		7.3	14.558	34.67		7.3	20.017	34.164
22.0378	25.2315	33.8577		7.6	20.861	34.628		7.4	17.515	34.734		7.4	20.508	34.677		7.4	28.921	33.748		7.4	21.519	34.45		7.4	14.558	34.67		7.4	19.994	34.166
22.3373	25.1625	33.8689		7.7	20.863	34.62		7.5	17.514	34.739		7.5	20.51	34.687		7.5	28.921	33.75		7.5	21.521	34.45		7.5	14.559	34.67		7.5	19.96	34.131
22.6368	25.0668	33.8576		7.8	20.863	34.615		7.6	17.513	34.734		7.6	20.511	34.685		7.6	28.921	33.754		7.6	21.521	34.444		7.6	14.559	34.67		7.6	19.919	34.126
22.9363	25.003	33.8702		7.9	20.864	34.61		7.7	17.513	34.738		7.7	20.512	34.688		7.7	28.921	33.754		7.7	21.521	34.445		7.7	14.559	34.669		7.7	19.886	34.146
23.2358	24.9492	33.8727		8	20.863	34.61		7.8	17.515	34.744		7.8	20.513	34.692		7.8	28.919	33.745		7.8	21.52	34.444		7.8	14.559	34.669		7.8	19.858	34.149
23.5353	24.8896	33.884		8.1	20.864	34.613		7.9	17.516	34.744		7.9	20.515	34.695		7.9	28.916	33.742		7.9	21.52	34.445		7.9	14.56	34.669		7.9	19.831	34.142
23.8348	24.8547	33.8857		8.2	20.864	34.618		8	17.517	34.738		8	20.517	34.7		8	28.91	33.742		8	21.52	34.445		8	14.56	34.669		8	19.803	34.138
24.1342	24.7814	33.8826		8.3	20.867	34.623		8.1	17.517	34.744		8.1	20.518	34.7		8.1	28.905	33.741		8.1	21.52	34.444		8.1	14.56	34.669		8.1	19.775	34.131
24.4337	24.6643	33.8776		8.4	20.871	34.622		8.2	17.519	34.74		8.2	20.52	34.701		8.2	28.901	33.744		8.2	21.519	34.446		8.2	14.561	34.669		8.2	19.75	34.131
24.7331	24.5824	33.9017		8.5	20.875	34.628		8.3	17.518	34.742		8.3	20.521	34.704		8.3	28.897	33.754		8.3	21.518	34.445		8.3	14.561	34.667		8.3	19.729	34.141
25.0326	24.5057	33.947		8.6	20.879	34.624		8.4	17.518	34.742		8.4	20.523	34.712		8.4	28.895	33.758		8.4	21.518	34.448		8.4	14.563	34.666		8.4	19.714	34.152
25.332	24.4352	33.9685		8.7	20.882	34.621		8.5	17.52	34.737		8.5	20.524	34.71		8.5	28.893	33.762		8.5	21.518	34.447		8.5	14.563	34.663		8.5	19.702	34.156
25.6314	24.3651	33.9922		8.8	20.884	34.619		8.6	17.52	34.749		8.6	20.525	34.713		8.6	28.893	33.76		8.6	21.519	34.446		8.6	14.562	34.661		8.6	19.691	34.157
25.9308	24.2788	34.0164		8.9	20.885	34.615		8.7	17.522	34.748		8.7	20.526	34.718		8.7	28.892	33.762		8.7	21.519	34.445		8.7	14.562	34.663		8.7	19.682	34.16
26.2302	24.1937	34.0139		9	20.886	34.616		8.8	17.522	34.753		8.8	20.527	34.717		8.8	28.891	33.762		8.8	21.519	34.446		8.8	14.561	34.667		8.8	19.674	34.156
26.5296	24.153	34.0175		9.1	20.887	34.618		8.9	17.53	34.762		8.9	20.528	34.719		8.9	28.891	33.762		8.9	21.519	34.445		8.9	14.561	34.668		8.9	19.663	34.156
26.8289	24.0811	34.051		9.2	20.889	34.622		9	17.533	34.754		9	20.528	34.718		9	28.892	33.761		9	21.519	34.445		9	14.561	34.668		9	19.653	34.153
27.1283	24.0037	34.0499		9.3	20.891	34.617		9.1	17.532	34.757		9.1	20.528	34.716		9.1	28.891	33.763		9.1	21.519	34.446		9.1	14.56	34.667		9.1	19.646	34.165
27.4277	23.9038	34.0633		9.4	20.892	34.621		9.2	17.532	34.754		9.2	20.529	34.714		9.2	28.891	33.762		9.2	21.519	34.445		9.2	14.561	34.668		9.2	19.646	34.181
27.727	23.8068	34.0527		9.5	20.893	34.621		9.3	17.533	34.759		9.3	20.529	34.715		9.3	28.892	33.763		9.3	21.519	34.445		9.3	14.56	34.667		9.3	19.646	34.184
28.0263	23.7666	34.0683		9.6	20.894	34.619		9.4	17.534	34.76		9.4	20.529	34.716		9.4	28.891	33.761		9.4	21.519	34.449		9.4	14.561	34.664		9.4	19.641	34.167
28.3257	23.7395	34.0657		9.7	20.895	34.618		9.5	17.538	34.765		9.5	20.53	34.715		9.5	28.89	33.757		9.5	21.52	34.447		9.5	14.561	34.665		9.5	19.615	34.107
28.625	23.7069	34.073		9.8	20.895	34.618		9.6	17.543	34.762		9.6	20.53	34.712		9.6	28.89	33.756		9.6	21.52	34.445		9.6	14.56	34.664		9.6	19.566	34.053
28.9243	23.6842	34.0812		9.9	20.896	34.618		9.7	17.546	34.761		9.7	20.53	34.717		9.7	28.888	33.759		9.7	21.52	34.446		9.7	14.559	34.663		9.7	19.521	34.067
29.2236	23.658	34.0888		10	20.895	34.618		9.8	17.545	34.739		9.8	20.53	34.717		9.8	28.887	33.756		9.8	21.521	34.448		9.8	14.558	34.667		9.8	19.472	34.071
29.523	23.6263	34.0891		10.1	20.895	34.617		9.9	17.539	34.749		9.9	20.53	34.717		9.9	28.886	33.751		9.9	21.522	34.451		9.9	14.558	34.669		9.9	19.426	34.07
29.8223	23.5999	34.0858		10.2	20.895	34.619		10	17.535	34.739		10	20.53	34.715		10	28.884	33.747		10	21.523	34.445		10	14.559	34.668		10	19.385	34.066
30.1216	23.5533	34.0984		10.3	20.896	34.618		10.1	17.534	34.746		10.1	20.53	34.716		10.1	28.88	33.747		10.1	21.523	34.45		10.1	14.559	34.664		10.1	19.349	34.09
30.4209	23.5184	34.0999		10.4	20.895	34.619		10.2	17.534	34.742		10.2	20.53	34.717		10.2	28.879	33.752		10.2	21.524	34.449		10.2	14.559	34.665		10.2	19.32	34.109
30.7202	23.4972	34.1069		10.5	20.896	34.621		10.3	17.532	34.747		10.3	20.53	34.721		10.3	28.877	33.745		10.3	21.526	34.455		10.3	14.559	34.662		10.3	19.3	34.12
31.0195	23.4817	34.1083		10.6	20.897	34.619		10.4	17.532	34.762		10.4	20.529	34.722		10.4	28.874	33.748		10.4	21.527	34.45		10.4	14.56	34.665		10.4	19.282	34.127
31.3188	23.471	34.1122		10.7	20.896	34.618		10.5	17.537	34.767		10.5	20.528	34.723		10.5	28.873	33.748		10.5	21.529	34.449		10.5	14.561	34.664		10.5	19.267	34.133
31.6181	23.4527	34.1142		10.8	20.897	34.617		10.6	17.542	34.763		10.6	20.526	34.718		10.6	28.871	33.747		10.6	21.529	34.45		10.6	14.562	34.666		10.6	19.251	34.136
31.9174	23.4352	34.1119		10.9	20.897	34.616		10.7	17.54	34.756		10.7	20.525	34.722		10.7	28.868	33.749		10.7	21.529	34.447		10.7	14.562	34.668		10.7	19.238	34.143
32.2167	23.4307	34.1115		11	20.896	34.617		10.8	17.542	34.758		10.8	20.524	34.723		10.8	28.869	33.747		10.8	21.53	34.446		10.8	14.563	34.667		10.8	19.225	34.144
32.5159	23.4261	34.1093		11.1	20.896	34.618		10.9	17.544	34.761		10.9	20.522	34.724		10.9	28.867	33.748		10.9	21.53	34.448		10.9	14.564	34.666		10.9	19.213	34.143
32.8152	23.4129	34.1083		11.2	20.896	34.617		11	17.545	34.761		11	20.52	34.725		11	28.866	33.751		11	21.531	34.447		11	14.565	34.665		11	19.202	34.151
33.1145	23.408	34.1085		11.3	20.896	34.618		11.1	17.546	34.762		11.1	20.519	34.723		11.1	28.865	33.756		11.1	21.53	34.445		11.1	14.565	34.665		11.1	19.193	34.157
33.4138	23.3935	34.1108		11.4	20.897	34.617		11.2	17.549	34.758		11.2	20.516	34.724		11.2	28.865	33.757		11.2	21.53	34.445		11.2	14.565	34.666		11.2	19.182	34.148
33.7131	23.3666	34.1045		11.5	20.897	34.618		11.3	17.549	34.754		11.3	20.514	34.725		11.3	28.865	33.757		11.3	21.53	34.445		11.3	14.566	34.666		11.3	19.168	34.136
34.0124	23.3435	34.1089		11.6	20.898	34.619		11.4	17.548	34.753		11.4	20.512	34.726		11.4	28.864	33.739		11.4	21.529	34.443		11.4	14.567	34.666		11.4	19.148	34.126
34.3117	23.3195	34.1118		11.7	20.899	34.62		11.5	17.547	34.753		11.5	20.512	34.726		11.5	28.861	33.745		11.5	21.529	34.446		11.5	14.568	34.664		11.5	19.123	34.121
34.6109	23.3053	34.1077		11.8	20.9	34.616		11.6	17.547	34.753		11.6	20.51	34.727		11.6	28.859	33.75		11.6	21.529	34.446		11.6	14.568	34.663		11.6	19.101	34.127
34.9102	23.2859	34.1074		11.9	20.901	34.614		11.7	17.547	34.755		11.7	20.509	34.724		11.7	28.857	33.752		11.7	21.529	34.45		11.7	14.569	34.663		11.7	19.084	34.133
35.2095	23.2778	34.1006		12	20.902	34.612		11.8	17.547	34.754		11.8	20.509	34.728		11.8	28.856	33.751		11.8	21.53	34.453		11.8	14.569	34.66		11.8	19.068	34.139
35.5088	23.2677	34.0996		12.1	20.902	34.614		11.9	17.547	34.754		11.9	20.508	34.728		11.9	28.856	33.753		11.9	21.532	34.448		11.9	14.568	34.66		11.9	19.055	34.149
35.808	23.2481	34.1003		12.2	20.903	34.615		12	17.547	34.755		12	20.507	34.729		12	28.855	33.75		12	21.532	34.445		12	14.567	34.661		12	19.045	34.154
36.1073	23.2265	34.1061		12.3	20.903	34.613		12.1	17.547	34.755		12.1	20.506	34.729		12.1	28.855	33.752		12.1	21.532	34.446		12.1	14.567	34.662		12.1	19.036	34.16
36.4066	23.1935	34.1341		12.4	20.903	34.612		12.2	17.547	34.756		12.2	20.505	34.73		12.2	28.855	33.761		12.2	21.532	34.445		12.2	14.568	34.661		12.2	19.03	34.16
36.7058	23.1401	34.1579		12.5	20.903	34.61		12.3	17.548	34.753		12.3	20.504	34.731		12.3	28.856	33.762		12.3	21.531	34.442		12.3	14.568	34.659		12.3	19.024	34.164
37.0051	23.0776	34.157		12.6	20.904	34.61		12.4	17.548	34.757		12.4	20.504	34.73		12.4	28.859	33.761		12.4	21.531	34.446		12.4	14.568	34.662		12.4	19.02	34.166
37.3043	23.0004	34.1513		12.7	20.903	34.609		12.5	17.549	34.754		12.5	20.503	34.731		12.5	28.859	33.76		12.5	21.531	34.445		12.5	14.569	34.663		12.5	19.016	34.168
37.6036	22.8841	34.1873		12.8	20.903	34.607		12.6	17.548	34.755		12.6	20.502	34.732		12.6	28.86	33.76		12.6	21.531	34.45		12.6	14.569	34.663		12.6	19.013	34.172
37.9028	22.8065	34.1529		12.9	20.902	34.604		12.7	17.548	34.757		12.7	20.501	34.73		12.7	28.861	33.754		12.7	21.532	34.448		12.7	14.569	34.662		12.7	19.01	34.169
38.202	22.7309	34.1291		13	20.9	34.604		12.8	17.548	34.758		12.8	20.499	34.73		12.8	28.86	33.755		12.8	21.533	34.446		12.8	14.57	34.662		12.8	19.003	34.161
38.5012	22.5817	34.1591		13.1	20.899	34.607		12.9	17.548	34.765		12.9	20.497	34.731		12.9	28.859	33.753		12.9	21.533	34.446		12.9	14.571	34.661		12.9	18.995	34.162
38.8004	22.468	34.1808		13.2	20.898	34.602		13	17.55	34.766		13	20.494	34.731		13	28.858	33.751		13	21.533	34.448		13	14.571	34.66		13	18.986	34.162
39.0996	22.4317	34.1786		13.3	20.897	34.6		13.1	17.553	34.764		13.1	20.491	34.727		13.1	28.857	33.752		13.1	21.533	34.446		13.1	14.571	34.659		13.1	18.979	34.163
39.3988	22.3932	34.1894		13.4	20.895	34.597		13.2	17.555	34.761		13.2	20.487	34.732		13.2	28.856	33.753		13.2	21.533	34.445		13.2	14.57	34.659		13.2	18.972	34.162
39.6979	22.3632	34.1919		13.5	20.894	34.597		13.3	17.552	34.763		13.3	20.484	34.731		13.3	28.854	33.755		13.3	21.533	34.444		13.3	14.57	34.659		13.3	18.967	34.167
39.9971	22.3366	34.196		13.6	20.893	34.6		13.4	17.552	34.756		13.4	20.48	34.73		13.4	28.853	33.755		13.4	21.533	34.445		13.4	14.568	34.659		13.4	18.962	34.166
40.2963	22.3147	34.2112		13.7	20.894	34.604		13.5	17.551	34.757		13.5	20.474	34.731		13.5	28.853	33.754		13.5	21.533	34.446		13.5	14.568	34.659		13.5	18.955	34.164
40.5955	22.2945	34.2195		13.8	20.893	34.609		13.6	17.551	34.756		13.6	20.468	34.727		13.6	28.853	33.756		13.6	21.533	34.444		13.6	14.567	34.658		13.6	18.948	34.163
40.8946	22.258	34.2193		13.9	20.892	34.613		13.7	17.551	34.758		13.7	20.462	34.73		13.7	28.853	33.751		13.7	21.533	34.444		13.7	14.569	34.659		13.7	18.941	34.166
41.1938	22.2179	34.2338		14	20.891	34.612		13.8	17.552	34.766		13.8	20.456	34.732		13.8	28.849	33.754		13.8	21.532	34.445		13.8	14.57	34.656		13.8	18.935	34.164
41.4929	22.1517	34.2359		14.1	20.89	34.613		13.9	17.553	34.761		13.9	20.452	34.735		13.9	28.846	33.745		13.9	21.533	34.443		13.9	14.572	34.656		13.9	18.929	34.164
41.7921	22.0975	34.2381		14.2	20.89	34.615		14	17.554	34.763		14	20.447	34.733		14	28.843	33.739		14	21.532	34.445		14	14.572	34.66		14	18.923	34.165
42.0912	22.0737	34.2429		14.3	20.889	34.614		14.1	17.56	34.786		14.1	20.443	34.734		14.1	28.839	33.741		14.1	21.532	34.44		14.1	14.574	34.662		14.1	18.917	34.164
42.3903	22.0311	34.201		14.4	20.889	34.617		14.2	17.563	34.781		14.2	20.438	34.736		14.2	28.836	33.734		14.2	21.531	34.438		14.2	14.574	34.661		14.2	18.911	34.162
42.6895	21.9671	34.2327		14.5	20.889	34.605		14.3	17.564	34.749		14.3	20.432	34.732		14.3	28.831	33.729		14.3	21.53	34.44		14.3	14.575	34.658		14.3	18.905	34.163
42.9886	21.9412	34.2446		14.6	20.887	34.606		14.4	17.57	34.762		14.4	20.426	34.735		14.4	28.826	33.731		14.4	21.529	34.441		14.4	14.575	34.659		14.4	18.9	34.166
43.2877	21.9278	34.2509		14.7	20.885	34.609		14.5	17.57	34.743		14.5	20.419	34.728		14.5	28.821	33.731		14.5	21.528	34.442		14.5	14.576	34.66		14.5	18.895	34.168
43.5869	21.9181	34.2534		14.8	20.884	34.612		14.6	17.562	34.761		14.6	20.411	34.732		14.6	28.817	33.737		14.6	21.528	34.442		14.6	14.576	34.659		14.6	18.89	34.168
43.886	21.9098	34.2577		14.9	20.883	34.608		14.7	17.562	34.747		14.7	20.403	34.728		14.7	28.813	33.74		14.7	21.528	34.44		14.7	14.577	34.658		14.7	18.887	34.168
44.1851	21.8963	34.2592		15	20.881	34.608		14.8	17.558	34.75		14.8	20.395	34.732		14.8	28.812	33.738		14.8	21.528	34.443		14.8	14.577	34.661		14.8	18.883	34.171
44.4842	21.8908	34.261		15.1	20.882	34.598		14.9	17.555	34.755		14.9	20.389	34.734		14.9	28.807	33.731		14.9	21.528	34.447		14.9	14.576	34.659		14.9	18.88	34.171
44.7833	21.8827	34.2616		15.2	20.882	34.616		15	17.555	34.756		15	20.384	34.737		15	28.802	33.731		15	21.529	34.448		15	14.575	34.658		15	18.878	34.173
45.0824	21.8827	34.2661		15.3	20.885	34.607		15.1	17.562	34.775		15.1	20.381	34.74		15.1	28.796	33.735		15.1	21.529	34.447		15.1	14.574	34.656		15.1	18.876	34.174
45.3815	21.8721	34.267		15.4	20.883	34.595		15.2	17.568	34.773		15.2	20.378	34.735		15.2	28.79	33.739		15.2	21.53	34.441		15.2	14.573	34.655		15.2	18.875	34.176
45.6807	21.8669	34.2553		15.5	20.881	34.591		15.3	17.57	34.775		15.3	20.374	34.741		15.3	28.786	33.74		15.3	21.53	34.444		15.3	14.573	34.654		15.3	18.875	34.175
45.9798	21.8544	34.2686		15.6	20.878	34.586		15.4	17.572	34.77		15.4	20.372	34.739		15.4	28.781	33.741		15.4	21.531	34.443		15.4	14.572	34.651		15.4	18.874	34.174
46.2789	21.8509	34.2603		15.7	20.875	34.595		15.5	17.576	34.783		15.5	20.369	34.742		15.5	28.775	33.734		15.5	21.531	34.441		15.5	14.571	34.654		15.5	18.874	34.174
46.578	21.8403	34.2592		15.8	20.876	34.604		15.6	17.579	34.771		15.6	20.366	34.742		15.6	28.765	33.731		15.6	21.53	34.442		15.6	14.571	34.656		15.6	18.873	34.176
46.8771	21.8272	34.2703		15.9	20.877	34.607		15.7	17.582	34.774		15.7	20.365	34.742		15.7	28.754	33.736		15.7	21.53	34.444		15.7	14.57	34.655		15.7	18.873	34.175
47.1762	21.8225	34.2606		16	20.878	34.602		15.8	17.583	34.783		15.8	20.364	34.743		15.8	28.743	33.74		15.8	21.53	34.443		15.8	14.57	34.652		15.8	18.872	34.175
47.4753	21.8082	34.2696		16.1	20.879	34.6		15.9	17.586	34.776		15.9	20.363	34.743		15.9	28.734	33.736		15.9	21.53	34.444		15.9	14.57	34.653		15.9	18.871	34.175
47.7744	21.8057	34.2777		16.2	20.881	34.603		16	17.592	34.77		16	20.361	34.741		16	28.723	33.737		16	21.53	34.445		16	14.569	34.656		16	18.869	34.176
48.0735	21.7991	34.28		16.3	20.884	34.613		16.1	17.591	34.769		16.1	20.36	34.742		16.1	28.711	33.743		16.1	21.53	34.443		16.1	14.57	34.658		16.1	18.868	34.178
48.3726	21.7941	34.282		16.4	20.886	34.611		16.2	17.592	34.779		16.2	20.358	34.74		16.2	28.699	33.752		16.2	21.531	34.444		16.2	14.569	34.658		16.2	18.867	34.178
48.6717	21.7913	34.2766		16.5	20.887	34.607		16.3	17.592	34.777		16.3	20.356	34.742		16.3	28.691	33.755		16.3	21.531	34.441		16.3	14.568	34.66		16.3	18.866	34.179
48.9708	21.7842	34.2843		16.6	20.888	34.612		16.4	17.593	34.79		16.4	20.354	34.742		16.4	28.682	33.761		16.4	21.53	34.442		16.4	14.567	34.658		16.4	18.864	34.18
49.2699	21.7813	34.2869		16.7	20.89	34.611		16.5	17.596	34.776		16.5	20.353	34.741		16.5	28.674	33.766		16.5	21.53	34.443		16.5	14.566	34.656		16.5	18.863	34.18
49.569	21.7774	34.2827		16.8	20.891	34.606		16.6	17.596	34.774		16.6	20.351	34.741		16.6	28.664	33.774		16.6	21.53	34.443		16.6	14.565	34.658		16.6	18.862	34.181
49.8681	21.7679	34.283		16.9	20.881	34.603		16.7	17.596	34.786		16.7	20.351	34.743		16.7	28.657	33.777		16.7	21.53	34.443		16.7	14.566	34.658		16.7	18.861	34.181
50.1672	21.7651	34.2823		17	20.871	34.617		16.8	17.598	34.777		16.8	20.35	34.742		16.8	28.648	33.781		16.8	21.53	34.444		16.8	14.565	34.657		16.8	18.86	34.181
50.4663	21.7639	34.2885		17.1	20.873	34.6		16.9	17.596	34.764		16.9	20.35	34.734		16.9	28.636	33.79		16.9	21.53	34.446		16.9	14.565	34.658		16.9	18.858	34.182
50.7654	21.7568	34.2919		17.2	20.877	34.613		17	17.595	34.767		17	20.349	34.741		17	28.63	33.79		17	21.532	34.445		17	14.566	34.654		17	18.854	34.185
51.0645	21.7534	34.2933		17.3	20.881	34.621		17.1	17.594	34.779		17.1	20.348	34.742		17.1	28.618	33.803		17.1	21.533	34.449		17.1	14.566	34.654		17.1	18.851	34.186
51.3636	21.7485	34.2917		17.4	20.881	34.625		17.2	17.595	34.777		17.2	20.348	34.744		17.2	28.614	33.8		17.2	21.534	34.438		17.2	14.566	34.654		17.2	18.847	34.185
51.6627	21.7389	34.2924		17.5	20.885	34.603		17.3	17.593	34.771		17.3	20.348	34.74		17.3	28.612	33.802		17.3	21.533	34.444		17.3	14.565	34.654		17.3	18.842	34.19
51.9617	21.7308	34.2958		17.6	20.887	34.602		17.4	17.594	34.78		17.4	20.346	34.739		17.4	28.611	33.801		17.4	21.532	34.439		17.4	14.565	34.651		17.4	18.836	34.193
52.2608	21.7257	34.2988		17.7	20.887	34.61		17.5	17.596	34.774		17.5	20.344	34.74		17.5	28.611	33.803		17.5	21.532	34.438		17.5	14.564	34.65		17.5	18.831	34.192
52.5599	21.7157	34.2998		17.8	20.892	34.617		17.6	17.596	34.774		17.6	20.343	34.739		17.6	28.61	33.802		17.6	21.531	34.445		17.6	14.563	34.652		17.6	18.826	34.197
52.859	21.7023	34.303		17.9	20.895	34.615		17.7	17.594	34.773		17.7	20.341	34.739		17.7	28.61	33.802		17.7	21.532	34.447		17.7	14.562	34.653		17.7	18.822	34.198
53.1581	21.6792	34.305		18	20.897	34.607		17.8	17.593	34.773		17.8	20.34	34.74		17.8	28.61	33.803		17.8	21.533	34.446		17.8	14.561	34.652		17.8	18.818	34.2
53.4572	21.6462	34.3114		18.1	20.895	34.612		17.9	17.594	34.769		17.9	20.339	34.738		17.9	28.609	33.803		17.9	21.533	34.447		17.9	14.56	34.652		17.9	18.814	34.203
53.7562	21.6155	34.3076		18.2	20.894	34.61		18	17.593	34.771		18	20.338	34.739		18	28.609	33.804		18	21.535	34.445		18	14.559	34.653		18	18.812	34.205
54.0553	21.63	34.2821		18.3	20.894	34.611		18.1	17.593	34.776		18.1	20.337	34.739		18.1	28.609	33.803		18.1	21.534	34.441		18.1	14.559	34.653		18.1	18.809	34.206
54.3544	21.6251	34.2355		18.4	20.897	34.611		18.2	17.594	34.777		18.2	20.335	34.737		18.2	28.609	33.804		18.2	21.534	34.438		18.2	14.559	34.649		18.2	18.809	34.205
54.6535	21.5774	34.2234		18.5	20.899	34.603		18.3	17.595	34.777		18.3	20.334	34.739		18.3	28.608	33.806		18.3	21.532	34.439		18.3	14.559	34.653		18.3	18.806	34.207
54.9526	21.524	34.2152		18.6	20.897	34.599		18.4	17.597	34.779		18.4	20.332	34.737		18.4	28.609	33.804		18.4	21.531	34.441		18.4	14.56	34.654		18.4	18.805	34.206
55.2517	21.4306	34.1272		18.7	20.89	34.61		18.5	17.599	34.775		18.5	20.329	34.734		18.5	28.609	33.802		18.5	21.532	34.445		18.5	14.559	34.653		18.5	18.803	34.208
55.5507	21.2678	34.1515		18.8	20.89	34.612		18.6	17.598	34.769		18.6	20.326	34.731		18.6	28.609	33.802		18.6	21.533	34.445		18.6	14.559	34.655		18.6	18.802	34.209
55.8498	21.1174	34.1565		18.9	20.89	34.613		18.7	17.597	34.769		18.7	20.323	34.732		18.7	28.609	33.803		18.7	21.533	34.443		18.7	14.559	34.653		18.7	18.801	34.21
56.1489	20.9686	34.2433		19	20.892	34.611		18.8	17.596	34.775		18.8	20.32	34.732		18.8	28.609	33.803		18.8	21.534	34.439		18.8	14.559	34.653		18.8	18.801	34.209
56.4479	20.879	34.3014		19.1	20.894	34.61		18.9	17.598	34.782		18.9	20.316	34.729		18.9	28.608	33.803		18.9	21.533	34.44		18.9	14.559	34.652		18.9	18.799	34.21
56.7469	20.8297	34.3364		19.2	20.896	34.604		19	17.603	34.777		19	20.312	34.73		19	28.609	33.803		19	21.532	34.439		19	14.558	34.651		19	18.798	34.21
57.0459	20.8055	34.3497		19.3	20.898	34.609		19.1	17.604	34.782		19.1	20.308	34.725		19.1	28.609	33.803		19.1	21.532	34.44		19.1	14.558	34.653		19.1	18.797	34.211
57.3449	20.7942	34.3366		19.4	20.901	34.61		19.2	17.605	34.778		19.2	20.302	34.725		19.2	28.608	33.803		19.2	21.532	34.44		19.2	14.559	34.653		19.2	18.795	34.212
57.6439	20.7778	34.2967		19.5	20.904	34.612		19.3	17.605	34.781		19.3	20.298	34.724		19.3	28.608	33.803		19.3	21.532	34.439		19.3	14.56	34.654		19.3	18.794	34.211
57.9429	20.7086	34.2612		19.6	20.908	34.606		19.4	17.605	34.781		19.4	20.292	34.724		19.4	28.609	33.803		19.4	21.531	34.441		19.4	14.56	34.653		19.4	18.793	34.211
58.2419	20.6282	34.3176		19.7	20.909	34.602		19.5	17.607	34.777		19.5	20.286	34.723		19.5	28.608	33.804		19.5	21.531	34.44		19.5	14.56	34.652		19.5	18.791	34.212
58.5409	20.582	34.3406		19.8	20.91	34.599		19.6	17.606	34.776		19.6	20.28	34.721		19.6	28.608	33.796		19.6	21.531	34.44		19.6	14.561	34.649		19.6	18.79	34.21
58.8399	20.5597	34.309		19.9	20.909	34.592		19.7	17.605	34.773		19.7	20.273	34.717		19.7	28.608	33.803		19.7	21.531	34.44		19.7	14.561	34.65		19.7	18.787	34.212
59.1388	20.5014	34.3122		20	20.908	34.594		19.8	17.604	34.775		19.8	20.267	34.718		19.8	28.608	33.803		19.8	21.53	34.44		19.8	14.562	34.652		19.8	18.787	34.213
59.4378	20.4371	34.3559		20.1	20.909	34.604		19.9	17.603	34.767		19.9	20.261	34.72		19.9	28.609	33.802		19.9	21.531	34.441		19.9	14.561	34.65		19.9	18.785	34.214
59.8402	20.4246	34.3749		20.2	20.91	34.6		20	17.601	34.773		20	20.257	34.722		20	28.608	33.803		20	21.53	34.441		20	14.561	34.649		20	18.784	34.216
				20.3	20.911	34.598		20.1	17.6	34.772		20.1	20.254	34.722		20.1	28.608	33.802		20.1	21.531	34.44		20.1	14.561	34.649		20.1	18.784	34.221
				20.4	20.911	34.593		20.2	17.599	34.769		20.2	20.249	34.715		20.2	28.607	33.802		20.2	21.53	34.44		20.2	14.561	34.648		20.2	18.783	34.225
				20.5	20.908	34.59		20.3	17.597	34.77		20.3	20.239	34.699		20.3	28.608	33.803		20.3	21.531	34.44		20.3	14.562	34.65		20.3	18.783	34.226
				20.6	20.905	34.572		20.4	17.597	34.767		20.4	20.217	34.661		20.4	28.608	33.803		20.4	21.531	34.441		20.4	14.562	34.651		20.4	18.782	34.228
				20.7	20.899	34.571		20.5	17.595	34.764		20.5	20.182	34.646		20.5	28.607	33.804		20.5	21.531	34.44		20.5	14.562	34.651		20.5	18.782	34.229
				20.8	20.894	34.572		20.6	17.592	34.768		20.6	20.145	34.627		20.6	28.608	33.803		20.6	21.531	34.441		20.6	14.562	34.652		20.6	18.781	34.231
				20.9	20.891	34.577		20.7	17.593	34.777		20.7	20.103	34.621		20.7	28.608	33.804		20.7	21.531	34.44		20.7	14.563	34.651		20.7	18.781	34.234
				21	20.89	34.584		20.8	17.595	34.772		20.8	20.067	34.641		20.8	28.608	33.803		20.8	21.531	34.44		20.8	14.563	34.649		20.8	18.78	34.236
				21.1	20.888	34.576		20.9	17.596	34.774		20.9	20.04	34.656		20.9	28.608	33.803		20.9	21.531	34.439		20.9	14.563	34.65		20.9	18.779	34.24
				21.2	20.886	34.579		21	17.597	34.769		21	20.019	34.671		21	28.607	33.803		21	21.531	34.44		21	14.563	34.65		21	18.778	34.242
				21.3	20.885	34.58		21.1	17.597	34.763		21.1	20.004	34.682		21.1	28.606	33.804		21.1	21.531	34.439		21.1	14.563	34.65		21.1	18.777	34.244
				21.4	20.883	34.578		21.2	17.595	34.778		21.2	19.995	34.689		21.2	28.605	33.804		21.2	21.531	34.44		21.2	14.564	34.649		21.2	18.776	34.246
				21.5	20.881	34.574		21.3	17.598	34.782		21.3	19.987	34.695		21.3	28.605	33.804		21.3	21.531	34.44		21.3	14.563	34.65		21.3	18.773	34.248
				21.6	20.879	34.576		21.4	17.6	34.78		21.4	19.978	34.691		21.4	28.604	33.803		21.4	21.531	34.441		21.4	14.563	34.649		21.4	18.771	34.25
				21.7	20.876	34.575		21.5	17.6	34.772		21.5	19.966	34.684		21.5	28.604	33.804		21.5	21.531	34.441		21.5	14.563	34.648		21.5	18.769	34.249
				21.8	20.873	34.574		21.6	17.6	34.78		21.6	19.952	34.671		21.6	28.598	33.805		21.6	21.531	34.441		21.6	14.564	34.646		21.6	18.765	34.249
				21.9	20.869	34.575		21.7	17.602	34.78		21.7	19.931	34.649		21.7	28.593	33.807		21.7	21.53	34.441		21.7	14.564	34.645		21.7	18.759	34.249
				22	20.867	34.578		21.8	17.607	34.784		21.8	19.902	34.644		21.8	28.585	33.804		21.8	21.531	34.441		21.8	14.563	34.647		21.8	18.754	34.252
				22.1	20.866	34.581		21.9	17.607	34.776		21.9	19.872	34.65		21.9	28.576	33.812		21.9	21.531	34.44		21.9	14.563	34.649		21.9	18.749	34.254
				22.2	20.863	34.576		22	17.606	34.777		22	19.841	34.648		22	28.561	33.815		22	21.531	34.442		22	14.563	34.649		22	18.745	34.256
				22.3	20.863	34.579		22.1	17.607	34.78		22.1	19.807	34.642		22.1	28.552	33.82		22.1	21.532	34.44		22.1	14.563	34.648		22.1	18.741	34.258
				22.4	20.863	34.577		22.2	17.609	34.778		22.2	19.775	34.642		22.2	28.543	33.825		22.2	21.532	34.44		22.2	14.563	34.647		22.2	18.738	34.259
				22.5	20.861	34.576		22.3	17.61	34.785		22.3	19.745	34.654		22.3	28.534	33.826		22.3	21.532	34.44		22.3	14.562	34.649		22.3	18.736	34.26
				22.6	20.859	34.568		22.4	17.612	34.783		22.4	19.72	34.662		22.4	28.526	33.832		22.4	21.531	34.44		22.4	14.562	34.651		22.4	18.733	34.261
				22.7	20.857	34.57		22.5	17.615	34.786		22.5	19.697	34.669		22.5	28.518	33.836		22.5	21.531	34.441		22.5	14.562	34.649		22.5	18.73	34.259
				22.8	20.855	34.573		22.6	17.616	34.78		22.6	19.674	34.67		22.6	28.513	33.84		22.6	21.53	34.441		22.6	14.563	34.647		22.6	18.727	34.26
				22.9	20.856	34.573		22.7	17.618	34.784		22.7	19.655	34.67		22.7	28.509	33.844		22.7	21.53	34.442		22.7	14.563	34.645		22.7	18.724	34.259
				23	20.855	34.573		22.8	17.62	34.785		22.8	19.64	34.676		22.8	28.505	33.846		22.8	21.53	34.442		22.8	14.564	34.646		22.8	18.722	34.262
				23.1	20.855	34.573		22.9	17.621	34.783		22.9	19.627	34.681		22.9	28.503	33.848		22.9	21.529	34.442		22.9	14.564	34.644		22.9	18.72	34.263
				23.2	20.854	34.566		23	17.617	34.782		23	19.616	34.685		23	28.501	33.849		23	21.529	34.442		23	14.564	34.644		23	18.719	34.263
				23.3	20.852	34.566		23.1	17.62	34.781		23.1	19.605	34.691		23.1	28.5	33.854		23.1	21.53	34.443		23.1	14.564	34.645		23.1	18.716	34.261
				23.4	20.85	34.568		23.2	17.621	34.781		23.2	19.594	34.691		23.2	28.499	33.854		23.2	21.53	34.441		23.2	14.565	34.649		23.2	18.713	34.261
				23.5	20.85	34.569		23.3	17.622	34.781		23.3	19.584	34.694		23.3	28.498	33.855		23.3	21.531	34.439		23.3	14.564	34.649		23.3	18.708	34.258
				23.6	20.85	34.568		23.4	17.624	34.786		23.4	19.573	34.695		23.4	28.498	33.852		23.4	21.53	34.441		23.4	14.565	34.648		23.4	18.703	34.257
				23.7	20.849	34.568		23.5	17.628	34.788		23.5	19.562	34.692		23.5	28.496	33.856		23.5	21.53	34.441		23.5	14.566	34.645		23.5	18.7	34.26
				23.8	20.849	34.565		23.6	17.631	34.784		23.6	19.554	34.691		23.6	28.495	33.856		23.6	21.531	34.441		23.6	14.566	34.647		23.6	18.696	34.261
				23.9	20.847	34.563		23.7	17.625	34.778		23.7	19.546	34.696		23.7	28.492	33.856		23.7	21.531	34.44		23.7	14.566	34.648		23.7	18.692	34.262
				24	20.842	34.568		23.8	17.623	34.779		23.8	19.54	34.699		23.8	28.489	33.855		23.8	21.532	34.441		23.8	14.566	34.647		23.8	18.687	34.265
				24.1	20.835	34.566		23.9	17.626	34.791		23.9	19.534	34.711		23.9	28.481	33.866		23.9	21.532	34.441		23.9	14.567	34.648		23.9	18.685	34.266
				24.2	20.83	34.573		24	17.628	34.783		24	19.529	34.718		24	28.471	33.88		24	21.532	34.441		24	14.567	34.648		24	18.682	34.267
				24.3	20.829	34.576		24.1	17.627	34.785		24.1	19.526	34.722		24.1	28.462	33.886		24.1	21.532	34.441		24.1	14.567	34.648		24.1	18.68	34.266
				24.4	20.829	34.575		24.2	17.627	34.787		24.2	19.523	34.721		24.2	28.455	33.892		24.2	21.532	34.439		24.2	14.568	34.646		24.2	18.679	34.266
				24.5	20.83	34.569		24.3	17.627	34.783		24.3	19.52	34.711		24.3	28.451	33.894		24.3	21.533	34.44		24.3	14.569	34.646		24.3	18.678	34.268
				24.6	20.83	34.569		24.4	17.626	34.788		24.4	19.516	34.715		24.4	28.446	33.898		24.4	21.533	34.44		24.4	14.569	34.646		24.4	18.677	34.269
				24.7	20.831	34.566		24.5	17.627	34.787		24.5	19.506	34.712		24.5	28.444	33.9		24.5	21.533	34.44		24.5	14.569	34.645		24.5	18.675	34.269
				24.8	20.83	34.569		24.6	17.627	34.785		24.6	19.493	34.701		24.6	28.442	33.901		24.6	21.534	34.44		24.6	14.569	34.646		24.6	18.674	34.271
				24.9	20.831	34.567		24.7	17.627	34.784		24.7	19.477	34.691		24.7	28.441	33.901		24.7	21.534	34.439		24.7	14.569	34.647		24.7	18.672	34.27
				25	20.833	34.568		24.8	17.628	34.789		24.8	19.459	34.678		24.8	28.44	33.902		24.8	21.534	34.438		24.8	14.569	34.647		24.8	18.672	34.269
				25.1	20.834	34.566		24.9	17.629	34.781		24.9	19.439	34.684		24.9	28.439	33.905		24.9	21.534	34.439		24.9	14.569	34.646		24.9	18.67	34.269
				25.2	20.835	34.564		25	17.628	34.783		25	19.423	34.684		25	28.439	33.903		25	21.534	34.439		25	14.568	34.645		25	18.669	34.27
				25.3	20.834	34.565		25.1	17.627	34.785		25.1	19.41	34.693		25.1	28.438	33.905		25.1	21.534	34.439		25.1	14.568	34.644		25.1	18.668	34.271
				25.4	20.835	34.568		25.2	17.628	34.782		25.2	19.399	34.7		25.2	28.438	33.906		25.2	21.534	34.439		25.2	14.567	34.644		25.2	18.668	34.271
				25.5	20.834	34.568		25.3	17.628	34.782		25.3	19.392	34.7		25.3	28.438	33.907		25.3	21.534	34.438		25.3	14.567	34.645		25.3	18.667	34.271
				25.6	20.835	34.567		25.4	17.628	34.787		25.4	19.384	34.703		25.4	28.436	33.91		25.4	21.535	34.438		25.4	14.566	34.644		25.4	18.667	34.272
				25.7	20.835	34.565		25.5	17.631	34.798		25.5	19.377	34.703		25.5	28.434	33.914		25.5	21.535	34.437		25.5	14.566	34.644		25.5	18.667	34.272
				25.8	20.835	34.562		25.6	17.633	34.788		25.6	19.37	34.706		25.6	28.433	33.915		25.6	21.535	34.438		25.6	14.566	34.646		25.6	18.666	34.271
				25.9	20.835	34.56		25.7	17.635	34.789		25.7	19.366	34.707		25.7	28.43	33.916		25.7	21.535	34.437		25.7	14.566	34.645		25.7	18.665	34.271
				26	20.834	34.56		25.8	17.637	34.797		25.8	19.362	34.71		25.8	28.426	33.916		25.8	21.535	34.439		25.8	14.567	34.644		25.8	18.665	34.271
				26.1	20.833	34.559		25.9	17.639	34.798		25.9	19.36	34.713		25.9	28.419	33.926		25.9	21.535	34.438		25.9	14.567	34.644		25.9	18.664	34.27
				26.2	20.833	34.56		26	17.641	34.796		26	19.359	34.719		26	28.412	33.932		26	21.535	34.439		26	14.567	34.642		26	18.663	34.272
				26.3	20.833	34.56		26.1	17.642	34.797		26.1	19.358	34.721		26.1	28.405	33.935		26.1	21.536	34.439		26.1	14.567	34.644		26.1	18.662	34.27
				26.4	20.832	34.559		26.2	17.642	34.79		26.2	19.358	34.717		26.2	28.398	33.937		26.2	21.536	34.438		26.2	14.567	34.645		26.2	18.661	34.271
				26.5	20.831	34.558		26.3	17.639	34.796		26.3	19.357	34.71		26.3	28.39	33.941		26.3	21.536	34.44		26.3	14.568	34.643		26.3	18.66	34.272
				26.6	20.83	34.557		26.4	17.642	34.795		26.4	19.356	34.713		26.4	28.381	33.944		26.4	21.536	34.439		26.4	14.567	34.644		26.4	18.659	34.272
				26.7	20.829	34.554		26.5	17.643	34.793		26.5	19.355	34.711		26.5	28.371	33.941		26.5	21.536	34.439		26.5	14.567	34.645		26.5	18.657	34.271
				26.8	20.827	34.554		26.6	17.643	34.791		26.6	19.35	34.702		26.6	28.359	33.937		26.6	21.537	34.439		26.6	14.567	34.644		26.6	18.657	34.273
				26.9	20.825	34.553		26.7	17.641	34.789		26.7	19.346	34.703		26.7	28.345	33.89		26.7	21.537	34.438		26.7	14.566	34.644		26.7	18.656	34.273
				27	20.824	34.554		26.8	17.64	34.784		26.8	19.342	34.708		26.8	28.314	33.875		26.8	21.537	34.438		26.8	14.565	34.643		26.8	18.655	34.273
				27.1	20.822	34.554		26.9	17.641	34.8		26.9	19.338	34.705		26.9	28.279	33.891		26.9	21.537	34.438		26.9	14.564	34.645		26.9	18.655	34.274
				27.2	20.821	34.552		27	17.646	34.792		27	19.332	34.703		27	28.248	33.909		27	21.538	34.437		27	14.564	34.646		27	18.654	34.273
				27.3	20.816	34.554		27.1	17.646	34.79		27.1	19.327	34.705		27.1	28.223	33.927		27.1	21.537	34.438		27.1	14.564	34.645		27.1	18.653	34.274
				27.4	20.811	34.556		27.2	17.646	34.794		27.2	19.321	34.699		27.2	28.203	33.941		27.2	21.537	34.437		27.2	14.564	34.645		27.2	18.653	34.274
				27.5	20.805	34.558		27.3	17.648	34.804		27.3	19.317	34.699		27.3	28.19	33.951		27.3	21.537	34.437		27.3	14.564	34.645		27.3	18.652	34.274
				27.6	20.798	34.57		27.4	17.651	34.794		27.4	19.309	34.703		27.4	28.179	33.962		27.4	21.538	34.438		27.4	14.564	34.641		27.4	18.65	34.269
				27.7	20.796	34.572		27.5	17.651	34.794		27.5	19.304	34.704		27.5	28.171	33.967		27.5	21.537	34.437		27.5	14.563	34.643		27.5	18.646	34.268
				27.8	20.799	34.563		27.6	17.654	34.81		27.6	19.298	34.698		27.6	28.166	33.971		27.6	21.538	34.436		27.6	14.563	34.645		27.6	18.64	34.27
				27.9	20.798	34.557		27.7	17.661	34.81		27.7	19.292	34.692		27.7	28.163	33.974		27.7	21.538	34.436		27.7	14.563	34.643		27.7	18.635	34.272
				28	20.794	34.55		27.8	17.662	34.81		27.8	19.28	34.669		27.8	28.159	33.973		27.8	21.538	34.437		27.8	14.563	34.642		27.8	18.632	34.276
				28.1	20.792	34.562		27.9	17.664	34.808		27.9	19.259	34.661		27.9	28.152	33.981		27.9	21.538	34.437		27.9	14.562	34.643		27.9	18.63	34.277
				28.2	20.791	34.561		28	17.665	34.808		28	19.235	34.656		28	28.147	33.987		28	21.538	34.436		28	14.561	34.642		28	18.628	34.277
				28.3	20.792	34.555		28.1	17.666	34.808		28.1	19.209	34.659		28.1	28.143	33.987		28.1	21.538	34.437		28.1	14.56	34.641		28.1	18.627	34.277
				28.4	20.791	34.551		28.2	17.667	34.807		28.2	19.186	34.66		28.2	28.138	33.987		28.2	21.538	34.437		28.2	14.561	34.64		28.2	18.625	34.278
				28.5	20.788	34.542		28.3	17.666	34.807		28.3	19.164	34.662		28.3	28.121	33.93		28.3	21.538	34.437		28.3	14.561	34.642		28.3	18.62	34.276
				28.6	20.786	34.538		28.4	17.666	34.805		28.4	19.144	34.672		28.4	28.081	33.918		28.4	21.538	34.435		28.4	14.56	34.641		28.4	18.614	34.277
				28.7	20.783	34.547		28.5	17.666	34.807		28.5	19.13	34.679		28.5	28.033	33.892		28.5	21.538	34.436		28.5	14.56	34.641		28.5	18.61	34.278
				28.8	20.778	34.555		28.6	17.666	34.806		28.6	19.114	34.678		28.6	27.973	33.896		28.6	21.538	34.434		28.6	14.56	34.637		28.6	18.605	34.28
				28.9	20.778	34.551		28.7	17.667	34.807		28.7	19.1	34.685		28.7	27.906	33.905		28.7	21.537	34.436		28.7	14.56	34.638		28.7	18.601	34.281
				29	20.776	34.55		28.8	17.666	34.805		28.8	19.089	34.693		28.8	27.839	33.925		28.8	21.537	34.436		28.8	14.56	34.639		28.8	18.597	34.283
				29.1	20.773	34.537		28.9	17.664	34.807		28.9	19.082	34.699		28.9	27.777	33.939		28.9	21.537	34.437		28.9	14.56	34.639		28.9	18.594	34.284
				29.2	20.769	34.542		29	17.665	34.805		29	19.075	34.701		29	27.718	33.93		29	21.538	34.438		29	14.56	34.639		29	18.588	34.279
				29.3	20.766	34.545		29.1	17.664	34.805		29.1	19.071	34.707		29.1	27.652	33.92		29.1	21.538	34.435		29.1	14.561	34.639		29.1	18.573	34.272
				29.4	20.766	34.544		29.2	17.664	34.805		29.2	19.068	34.709		29.2	27.582	33.937		29.2	21.538	34.436		29.2	14.56	34.639		29.2	18.559	34.274
				29.5	20.765	34.538		29.3	17.664	34.805		29.3	19.065	34.71		29.3	27.518	33.967		29.3	21.537	34.436		29.3	14.56	34.641		29.3	18.546	34.276
				29.6	20.763	34.544		29.4	17.664	34.804		29.4	19.063	34.713		29.4	27.463	33.991		29.4	21.537	34.436		29.4	14.561	34.64		29.4	18.534	34.283
				29.7	20.764	34.541		29.5	17.665	34.806		29.5	19.062	34.712		29.5	27.418	34.003		29.5	21.537	34.436		29.5	14.561	34.64		29.5	18.524	34.287
				29.8	20.764	34.548		29.6	17.665	34.804		29.6	19.061	34.715		29.6	27.373	34.002		29.6	21.537	34.436		29.6	14.561	34.641		29.6	18.514	34.29
				29.9	20.766	34.545		29.7	17.665	34.802		29.7	19.06	34.716		29.7	27.33	34.015		29.7	21.538	34.436		29.7	14.561	34.64		29.7	18.505	34.293
				30	20.766	34.547		29.8	17.662	34.806		29.8	19.06	34.718		29.8	27.29	34.03		29.8	21.537	34.436		29.8	14.562	34.641		29.8	18.496	34.296
				30.1	20.769	34.539		29.9	17.663	34.804		29.9	19.059	34.716		29.9	27.255	34.045		29.9	21.537	34.436		29.9	14.561	34.64		29.9	18.487	34.301
				30.2	20.768	34.534		30	17.663	34.799		30	19.059	34.714		30	27.224	34.051		30	21.537	34.437		30	14.561	34.639		30	18.481	34.305
				30.3	20.767	34.539		30.1	17.66	34.802		30.1	19.059	34.713		30.1	27.195	34.05		30.1	21.537	34.437		30.1	14.561	34.64		30.1	18.475	34.305
				30.4	20.763	34.534		30.2	17.658	34.801		30.2	19.058	34.715		30.2	27.164	34.057		30.2	21.537	34.438		30.2	14.56	34.638		30.2	18.47	34.307
				30.5	20.75	34.551		30.3	17.656	34.801		30.3	19.057	34.715		30.3	27.137	34.067		30.3	21.538	34.436		30.3	14.56	34.637		30.3	18.466	34.309
				30.6	20.748	34.538		30.4	17.655	34.803		30.4	19.057	34.715		30.4	27.111	34.077		30.4	21.538	34.437		30.4	14.56	34.637		30.4	18.461	34.31
				30.7	20.746	34.542		30.5	17.653	34.804		30.5	19.056	34.715		30.5	27.09	34.082		30.5	21.537	34.438		30.5	14.56	34.636		30.5	18.457	34.31
				30.8	20.747	34.545		30.6	17.653	34.803		30.6	19.056	34.716		30.6	27.069	34.091		30.6	21.538	34.437		30.6	14.56	34.637		30.6	18.454	34.314
				30.9	20.749	34.543		30.7	17.653	34.804		30.7	19.056	34.713		30.7	27.052	34.097		30.7	21.538	34.437		30.7	14.56	34.64		30.7	18.451	34.315
				31	20.749	34.531		30.8	17.653	34.804		30.8	19.055	34.714		30.8	27.037	34.104		30.8	21.538	34.436		30.8	14.56	34.64		30.8	18.448	34.316
				31.1	20.749	34.533		30.9	17.653	34.803		30.9	19.054	34.714		30.9	27.024	34.102		30.9	21.537	34.437		30.9	14.562	34.638		30.9	18.446	34.318
				31.2	20.749	34.543		31	17.654	34.806		31	19.053	34.715		31	27.008	34.094		31	21.537	34.437		31	14.563	34.635		31	18.445	34.319
				31.3	20.749	34.535		31.1	17.654	34.804		31.1	19.053	34.715		31.1	26.991	34.102		31.1	21.538	34.436		31.1	14.563	34.636		31.1	18.445	34.32
				31.4	20.747	34.53		31.2	17.654	34.803		31.2	19.052	34.714		31.2	26.975	34.088		31.2	21.538	34.437		31.2	14.563	34.636		31.2	18.444	34.318
				31.5	20.746	34.53		31.3	17.654	34.803		31.3	19.053	34.715		31.3	26.951	34.056		31.3	21.538	34.436		31.3	14.563	34.636		31.3	18.443	34.32
				31.6	20.746	34.529		31.4	17.654	34.802		31.4	19.052	34.717		31.4	26.911	33.99		31.4	21.538	34.436		31.4	14.564	34.636		31.4	18.444	34.319
				31.7	20.743	34.505		31.5	17.654	34.804		31.5	19.051	34.716		31.5	26.839	33.917		31.5	21.538	34.436		31.5	14.564	34.64		31.5	18.443	34.318
				31.8	20.736	34.499		31.6	17.653	34.803		31.6	19.051	34.716		31.6	26.738	33.914		31.6	21.538	34.436		31.6	14.562	34.638		31.6	18.442	34.319
				31.9	20.728	34.502		31.7	17.652	34.804		31.7	19.051	34.716		31.7	26.636	33.957		31.7	21.539	34.435		31.7	14.562	34.638		31.7	18.441	34.32
				32	20.722	34.503		31.8	17.653	34.804		31.8	19.051	34.716		31.8	26.549	34.017		31.8	21.538	34.435		31.8	14.561	34.638		31.8	18.441	34.319
				32.1	20.716	34.511		31.9	17.652	34.804		31.9	19.05	34.716		31.9	26.481	34.065		31.9	21.538	34.434		31.9	14.561	34.637		31.9	18.439	34.315
				32.2	20.714	34.514		32	17.652	34.803		32	19.051	34.717		32	26.431	34.092		32	21.539	34.434		32	14.56	34.639		32	18.435	34.319
				32.3	20.712	34.517		32.1	17.652	34.803		32.1	19.051	34.718		32.1	26.387	34.101		32.1	21.537	34.435		32.1	14.56	34.64		32.1	18.433	34.318
				32.4	20.711	34.522		32.2	17.652	34.804		32.2	19.051	34.717		32.2	26.346	34.103		32.2	21.537	34.434		32.2	14.56	34.639		32.2	18.431	34.318
				32.5	20.711	34.522		32.3	17.652	34.801		32.3	19.05	34.716		32.3	26.305	34.091		32.3	21.537	34.434		32.3	14.56	34.637		32.3	18.43	34.315
				32.6	20.706	34.53		32.4	17.652	34.802		32.4	19.049	34.717		32.4	26.256	34.083		32.4	21.537	34.434		32.4	14.56	34.638		32.4	18.422	34.314
				32.7	20.706	34.532		32.5	17.651	34.802		32.5	19.048	34.716		32.5	26.204	34.087		32.5	21.537	34.435		32.5	14.56	34.638		32.5	18.417	34.318
				32.8	20.707	34.522		32.6	17.651	34.802		32.6	19.047	34.715		32.6	26.15	34.071		32.6	21.536	34.435		32.6	14.56	34.639		32.6	18.415	34.322
				32.9	20.707	34.521		32.7	17.651	34.804		32.7	19.047	34.717		32.7	26.085	34.045		32.7	21.537	34.432		32.7	14.56	34.638		32.7	18.414	34.325
				33	20.705	34.511		32.8	17.651	34.803		32.8	19.046	34.717		32.8	26.01	34.074		32.8	21.536	34.432		32.8	14.56	34.638		32.8	18.415	34.326
				33.1	20.7	34.507		32.9	17.65	34.802		32.9	19.046	34.717		32.9	25.941	34.093		32.9	21.536	34.432		32.9	14.56	34.637		32.9	18.416	34.325
				33.2	20.696	34.514		33	17.65	34.803		33	19.045	34.71		33	25.877	34.075		33	21.536	34.433		33	14.56	34.638		33	18.415	34.323
				33.3	20.694	34.521		33.1	17.649	34.802		33.1	19.045	34.717		33.1	25.81	34.11		33.1	21.535	34.433		33.1	14.56	34.637		33.1	18.414	34.323
				33.4	20.694	34.521		33.2	17.649	34.802		33.2	19.045	34.717		33.2	25.753	34.148		33.2	21.535	34.433		33.2	14.56	34.638		33.2	18.41	34.321
				33.5	20.694	34.516		33.3	17.649	34.802		33.3	19.044	34.716		33.3	25.71	34.18		33.3	21.535	34.433		33.3	14.56	34.638		33.3	18.406	34.318
				33.6	20.694	34.515		33.4	17.649	34.8		33.4	19.043	34.716		33.4	25.678	34.193		33.4	21.535	34.434		33.4	14.561	34.637		33.4	18.402	34.32
				33.7	20.693	34.516		33.5	17.648	34.8		33.5	19.043	34.716		33.5	25.631	34.218		33.5	21.535	34.434		33.5	14.56	34.637		33.5	18.397	34.32
				33.8	20.692	34.516		33.6	17.647	34.8		33.6	19.042	34.717		33.6	25.599	34.231		33.6	21.535	34.433		33.6	14.561	34.636		33.6	18.393	34.319
				33.9	20.691	34.52		33.7	17.647	34.801		33.7	19.042	34.716		33.7	25.584	34.232		33.7	21.535	34.434		33.7	14.561	34.636		33.7	18.389	34.322
				34	20.69	34.516		33.8	17.646	34.801		33.8	19.042	34.716		33.8	25.541	34.154		33.8	21.535	34.433		33.8	14.561	34.636		33.8	18.385	34.319
				34.1	20.691	34.52		33.9	17.645	34.801		33.9	19.041	34.714		33.9	25.491	34.127		33.9	21.535	34.433		33.9	14.561	34.637		33.9	18.379	34.32
				34.2	20.691	34.52		34	17.646	34.802		34	19.041	34.714		34	25.435	34.139		34	21.535	34.434		34	14.56	34.636		34	18.373	34.322
				34.3	20.691	34.516		34.1	17.645	34.8		34.1	19.04	34.714		34.1	25.378	34.138		34.1	21.536	34.433		34.1	14.56	34.636		34.1	18.368	34.323
				34.4	20.689	34.516		34.2	17.645	34.802		34.2	19.04	34.715		34.2	25.323	34.171		34.2	21.535	34.434		34.2	14.56	34.635		34.2	18.356	34.297
				34.5	20.683	34.504		34.3	17.645	34.801		34.3	19.039	34.714		34.3	25.24	34.212		34.3	21.536	34.434		34.3	14.559	34.634		34.3	18.312	34.252
				34.6	20.668	34.459		34.4	17.646	34.8		34.4	19.038	34.713		34.4	25.206	34.22		34.4	21.536	34.433		34.4	14.558	34.636		34.4	18.253	34.253
				34.7	20.657	34.467		34.5	17.646	34.8		34.5	19.037	34.714		34.5	25.175	34.233		34.5	21.536	34.434		34.5	14.558	34.635		34.5	18.205	34.272
				34.8	20.637	34.482		34.6	17.646	34.799		34.6	19.036	34.715		34.6	25.149	34.237		34.6	21.536	34.433		34.6	14.558	34.637		34.6	18.158	34.251
				34.9	20.626	34.505		34.7	17.645	34.8		34.7	19.036	34.717		34.7	25.122	34.244		34.7	21.536	34.432		34.7	14.558	34.637		34.7	18.104	34.222
				35	20.618	34.479		34.8	17.645	34.799		34.8	19.036	34.719		34.8	25.097	34.246		34.8	21.537	34.433		34.8	14.557	34.636		34.8	18.041	34.243
				35.1	20.6	34.475		34.9	17.644	34.8		34.9	19.036	34.717		34.9	25.072	34.244		34.9	21.536	34.433		34.9	14.558	34.636		34.9	17.99	34.293
				35.2	20.588	34.487		35	17.644	34.8		35	19.036	34.716		35	25.043	34.214		35	21.537	34.432		35	14.558	34.637		35	17.953	34.32
				35.3	20.586	34.489		35.1	17.644	34.8		35.1	19.036	34.715		35.1	24.999	34.148		35.1	21.536	34.433		35.1	14.558	34.637		35.1	17.921	34.314
				35.4	20.58	34.488		35.2	17.643	34.799		35.2	19.036	34.713		35.2	24.928	34.104		35.2	21.537	34.432		35.2	14.559	34.637		35.2	17.88	34.319
				35.5	20.576	34.492		35.3	17.643	34.8		35.3	19.035	34.714		35.3	24.845	34.152		35.3	21.537	34.432		35.3	14.559	34.636		35.3	17.844	34.332
				35.6	20.574	34.493		35.4	17.643	34.799		35.4	19.033	34.713		35.4	24.775	34.202		35.4	21.537	34.432		35.4	14.56	34.636		35.4	17.815	34.35
				35.7	20.571	34.475		35.5	17.643	34.8		35.5	19.032	34.714		35.5	24.723	34.242		35.5	21.537	34.431		35.5	14.56	34.636		35.5	17.79	34.363
				35.8	20.553	34.473		35.6	17.643	34.799		35.6	19.031	34.712		35.6	24.684	34.269		35.6	21.537	34.433		35.6	14.56	34.634		35.6	17.769	34.369
				35.9	20.552	34.481		35.7	17.643	34.8		35.7	19.028	34.712		35.7	24.654	34.288		35.7	21.537	34.433		35.7	14.56	34.635		35.7	17.755	34.376
				36	20.551	34.473		35.8	17.643	34.797		35.8	19.025	34.709		35.8	24.632	34.303		35.8	21.537	34.431		35.8	14.56	34.635		35.8	17.745	34.386
				36.1	20.548	34.468		35.9	17.639	34.791		35.9	19.023	34.713		35.9	24.614	34.316		35.9	21.538	34.43		35.9	14.56	34.635		35.9	17.736	34.394
				36.2	20.545	34.466		36	17.637	34.792		36	19.02	34.708		36	24.601	34.325		36	21.537	34.432		36	14.56	34.635		36	17.729	34.398
				36.3	20.541	34.469		36.1	17.634	34.793		36.1	19.016	34.703		36.1	24.591	34.335		36.1	21.537	34.432		36.1	14.559	34.634		36.1	17.724	34.399
				36.4	20.54	34.47		36.2	17.632	34.788		36.2	19.013	34.708		36.2	24.583	34.347		36.2	21.538	34.432		36.2	14.559	34.633		36.2	17.723	34.406
				36.5	20.539	34.471		36.3	17.628	34.79		36.3	19.009	34.706		36.3	24.578	34.37		36.3	21.537	34.432		36.3	14.558	34.634		36.3	17.723	34.406
				36.6	20.538	34.469		36.4	17.625	34.794		36.4	19.006	34.707		36.4	24.6	34.342		36.4	21.537	34.432		36.4	14.557	34.633		36.4	17.723	34.407
				36.7	20.536	34.47		36.5	17.624	34.794		36.5	19.003	34.708		36.5	24.592	34.351		36.5	21.538	34.432		36.5	14.557	34.633		36.5	17.723	34.406
				36.8	20.536	34.47		36.6	17.623	34.793		36.6	18.999	34.707		36.6	24.582	34.323		36.6	21.538	34.431		36.6	14.556	34.634		36.6	17.722	34.407
				36.9	20.535	34.471		36.7	17.622	34.793		36.7	18.997	34.71		36.7	24.557	34.327		36.7	21.538	34.431		36.7	14.555	34.634		36.7	17.718	34.399
				37	20.534	34.471		36.8	17.622	34.792		36.8	18.994	34.711		36.8	24.534	34.352		36.8	21.538	34.431		36.8	14.554	34.633		36.8	17.714	34.4
				37.1	20.534	34.47		36.9	17.62	34.793		36.9	18.993	34.708		36.9	24.519	34.37		36.9	21.538	34.431		36.9	14.552	34.632		36.9	17.709	34.401
				37.2	20.533	34.468		37	17.619	34.788		37	18.991	34.715		37	24.5	34.267		37	21.538	34.431		37	14.55	34.632		37	17.704	34.402
				37.3	20.532	34.469		37.1	17.616	34.79		37.1	18.991	34.714		37.1	24.464	34.264		37.1	21.539	34.43		37.1	14.549	34.632		37.1	17.698	34.4
				37.4	20.531	34.47		37.2	17.613	34.794		37.2	18.99	34.713		37.2	24.427	34.285		37.2	21.539	34.431		37.2	14.549	34.632		37.2	17.686	34.398
				37.5	20.53	34.469		37.3	17.614	34.793		37.3	18.99	34.714		37.3	24.368	34.31		37.3	21.539	34.431		37.3	14.546	34.63		37.3	17.665	34.38
				37.6	20.528	34.47		37.4	17.613	34.794		37.4	18.989	34.713		37.4	24.343	34.309		37.4	21.539	34.431		37.4	14.543	34.629		37.4	17.648	34.385
				37.7	20.527	34.47		37.5	17.613	34.79		37.5	18.988	34.715		37.5	24.294	34.335		37.5	21.539	34.43		37.5	14.539	34.632		37.5	17.634	34.397
				37.8	20.527	34.471		37.6	17.611	34.789		37.6	18.988	34.714		37.6	24.239	34.408		37.6	21.538	34.432		37.6	14.537	34.631		37.6	17.623	34.407
				37.9	20.526	34.473		37.7	17.609	34.788		37.7	18.986	34.714		37.7	24.239	34.369		37.7	21.539	34.431		37.7	14.535	34.632		37.7	17.616	34.413
				38	20.526	34.473		37.8	17.605	34.793		37.8	18.984	34.716		37.8	24.226	34.338		37.8	21.539	34.43		37.8	14.534	34.633		37.8	17.61	34.413
				38.1	20.527	34.473		37.9	17.605	34.79		37.9	18.982	34.713		37.9	24.207	34.334		37.9	21.539	34.43		37.9	14.534	34.633		37.9	17.607	34.419
				38.2	20.527	34.473		38	17.604	34.785		38	18.98	34.711		38	24.186	34.339		38	21.539	34.43		38	14.533	34.635		38	17.602	34.414
				38.3	20.526	34.472		38.1	17.601	34.784		38.1	18.977	34.714		38.1	24.167	34.345		38.1	21.538	34.432		38.1	14.532	34.633		38.1	17.599	34.417
				38.4	20.526	34.472		38.2	17.598	34.79		38.2	18.975	34.709		38.2	24.133	34.365		38.2	21.539	34.43		38.2	14.532	34.635		38.2	17.598	34.422
				38.5	20.526	34.472		38.3	17.599	34.783		38.3	18.969	34.701		38.3	24.121	34.366		38.3	21.538	34.43		38.3	14.532	34.633		38.3	17.599	34.424
				38.6	20.525	34.472		38.4	17.597	34.789		38.4	18.958	34.703		38.4	24.11	34.37		38.4	21.538	34.431		38.4	14.532	34.633		38.4	17.602	34.426
				38.7	20.525	34.472		38.5	17.597	34.788		38.5	18.95	34.706		38.5	24.1	34.374		38.5	21.538	34.431		38.5	14.532	34.631		38.5	17.609	34.428
				38.8	20.525	34.473		38.6	17.594	34.766		38.6	18.945	34.709		38.6	24.092	34.374		38.6	21.539	34.43		38.6	14.529	34.627		38.6	17.611	34.424
				38.9	20.525	34.473		38.7	17.584	34.765		38.7	18.941	34.71		38.7	24.084	34.381		38.7	21.539	34.431		38.7	14.525	34.629		38.7	17.614	34.424
				39	20.524	34.473		38.8	17.574	34.781		38.8	18.939	34.71		38.8	24.078	34.383		38.8	21.538	34.431		38.8	14.523	34.629		38.8	17.616	34.42
				39.1	20.525	34.472		38.9	17.573	34.785		38.9	18.936	34.713		38.9	24.073	34.387		38.9	21.538	34.431		38.9	14.521	34.631		38.9	17.615	34.419
				39.2	20.525	34.473		39	17.572	34.769		39	18.934	34.714		39	24.069	34.389		39	21.537	34.417		39	14.52	34.63		39	17.613	34.416
				39.3	20.525	34.471		39.1	17.565	34.773		39.1	18.934	34.716		39.1	24.066	34.386		39.1	21.53	34.415		39.1	14.519	34.63		39.1	17.593	34.396
				39.4	20.525	34.472		39.2	17.561	34.776		39.2	18.932	34.714		39.2	24.063	34.385		39.2	21.526	34.419		39.2	14.518	34.631		39.2	17.539	34.371
				39.5	20.526	34.472		39.3	17.56	34.776		39.3	18.93	34.713		39.3	24.059	34.387		39.3	21.523	34.428		39.3	14.517	34.631		39.3	17.492	34.368
				39.6	20.525	34.472		39.4	17.558	34.778		39.4	18.929	34.713		39.4	24.051	34.39		39.4	21.522	34.431		39.4	14.516	34.633		39.4	17.455	34.387
				39.7	20.526	34.472		39.5	17.557	34.778		39.5	18.928	34.715		39.5	24.048	34.388		39.5	21.522	34.432		39.5	14.516	34.631		39.5	17.442	34.427
				39.8	20.526	34.473		39.6	17.556	34.781		39.6	18.927	34.714		39.6	24.044	34.377		39.6	21.522	34.432		39.6	14.515	34.634		39.6	17.436	34.432
				39.9	20.526	34.472		39.7	17.557	34.78		39.7	18.926	34.715		39.7	24.033	34.351		39.7	21.523	34.429		39.7	14.514	34.632		39.7	17.43	34.437
				40	20.527	34.472		39.8	17.559	34.773		39.8	18.926	34.715		39.8	24.011	34.334		39.8	21.522	34.426		39.8	14.513	34.632		39.8	17.422	34.391
				40.1	20.526	34.472		39.9	17.555	34.78		39.9	18.925	34.713		39.9	23.986	34.346		39.9	21.521	34.426		39.9	14.513	34.631		39.9	17.385	34.384
				40.2	20.527	34.471		40	17.555	34.78		40	18.923	34.713		40	23.964	34.361		40	21.517	34.404		40	14.513	34.632		40	17.353	34.399
				40.3	20.527	34.47		40.1	17.556	34.778		40.1	18.922	34.715		40.1	23.931	34.386		40.1	21.509	34.39		40.1	14.513	34.631		40.1	17.331	34.417
				40.4	20.523	34.473		40.2	17.556	34.764		40.2	18.92	34.715		40.2	23.913	34.389		40.2	21.497	34.393		40.2	14.513	34.631		40.2	17.315	34.429
				40.5	20.518	34.476		40.3	17.55	34.767		40.3	18.916	34.715		40.3	23.904	34.386		40.3	21.485	34.41		40.3	14.513	34.631		40.3	17.302	34.442
				40.6	20.52	34.476		40.4	17.545	34.77		40.4	18.913	34.717		40.4	23.885	34.394		40.4	21.476	34.4		40.4	14.512	34.631		40.4	17.293	34.445
				40.7	20.522	34.473		40.5	17.543	34.77		40.5	18.912	34.714		40.5	23.876	34.401		40.5	21.464	34.393		40.5	14.512	34.631		40.5	17.285	34.451
				40.8	20.523	34.472		40.6	17.539	34.774		40.6	18.911	34.713		40.6	23.87	34.403		40.6	21.452	34.406		40.6	14.512	34.631		40.6	17.281	34.46
				40.9	20.523	34.474		40.7	17.537	34.769		40.7	18.907	34.712		40.7	23.866	34.403		40.7	21.442	34.41		40.7	14.512	34.629		40.7	17.28	34.461
				41	20.525	34.473		40.8	17.533	34.767		40.8	18.902	34.708		40.8	23.858	34.402		40.8	21.433	34.417		40.8	14.512	34.631		40.8	17.278	34.458
				41.1	20.526	34.472		40.9	17.527	34.763		40.9	18.898	34.709		40.9	23.853	34.403		40.9	21.428	34.419		40.9	14.511	34.631		40.9	17.275	34.456
				41.2	20.527	34.469		41	17.521	34.767		41	18.894	34.71		41	23.847	34.403		41	21.422	34.424		41	14.511	34.63		41	17.272	34.455
				41.3	20.527	34.469		41.1	17.513	34.763		41.1	18.891	34.712		41.1	23.842	34.401		41.1	21.418	34.424		41.1	14.51	34.63		41.1	17.271	34.46
				41.4	20.524	34.47		41.2	17.489	34.736		41.2	18.886	34.708		41.2	23.828	34.399		41.2	21.413	34.42		41.2	14.51	34.628		41.2	17.27	34.462
				41.5	20.523	34.474		41.3	17.449	34.751		41.3	18.879	34.708		41.3	23.821	34.402		41.3	21.408	34.425		41.3	14.508	34.624		41.3	17.27	34.461
				41.6	20.524	34.472		41.4	17.385	34.801		41.4	18.869	34.697		41.4	23.814	34.405		41.4	21.406	34.425		41.4	14.504	34.624		41.4	17.269	34.456
				41.7	20.524	34.471		41.5	17.35	34.747		41.5	18.857	34.698		41.5	23.799	34.396		41.5	21.402	34.424		41.5	14.501	34.625		41.5	17.26	34.447
				41.8	20.525	34.472		41.6	17.336	34.753		41.6	18.846	34.702		41.6	23.787	34.365		41.6	21.398	34.427		41.6	14.497	34.626		41.6	17.253	34.458
				41.9	20.525	34.473		41.7	17.33	34.756		41.7	18.831	34.706		41.7	23.762	34.319		41.7	21.395	34.429		41.7	14.495	34.629		41.7	17.253	34.464
				42	20.527	34.469		41.8	17.319	34.735		41.8	18.826	34.71		41.8	23.652	34.279		41.8	21.392	34.432		41.8	14.493	34.63		41.8	17.255	34.465
				42.1	20.527	34.467		41.9	17.302	34.752		41.9	18.823	34.712		41.9	23.592	34.318		41.9	21.39	34.431		41.9	14.491	34.63		41.9	17.255	34.464
				42.2	20.527	34.469		42	17.295	34.745		42	18.82	34.715		42	23.544	34.345		42	21.387	34.431		42	14.49	34.63		42	17.257	34.464
				42.3	20.527	34.467		42.1	17.283	34.744		42.1	18.817	34.714		42.1	23.504	34.365		42.1	21.383	34.421		42.1	14.489	34.63		42.1	17.258	34.463
				42.4	20.526	34.467		42.2	17.277	34.747		42.2	18.814	34.717		42.2	23.445	34.398		42.2	21.377	34.425		42.2	14.488	34.631		42.2	17.26	34.465
				42.5	20.525	34.468		42.3	17.271	34.747		42.3	18.812	34.716		42.3	23.423	34.404		42.3	21.371	34.426		42.3	14.487	34.63		42.3	17.261	34.463
				42.6	20.525	34.468		42.4	17.267	34.75		42.4	18.809	34.717		42.4	23.402	34.413		42.4	21.366	34.431		42.4	14.486	34.627		42.4	17.256	34.45
				42.7	20.525	34.468		42.5	17.263	34.749		42.5	18.807	34.717		42.5	23.367	34.424		42.5	21.363	34.431		42.5	14.485	34.628		42.5	17.25	34.46
				42.8	20.525	34.469		42.6	17.262	34.751		42.6	18.805	34.716		42.6	23.351	34.423		42.6	21.36	34.432		42.6	14.484	34.627		42.6	17.248	34.462
				42.9	20.525	34.468		42.7	17.261	34.753		42.7	18.803	34.718		42.7	23.333	34.415		42.7	21.356	34.437		42.7	14.483	34.628		42.7	17.247	34.466
				43	20.525	34.468		42.8	17.258	34.726		42.8	18.803	34.718		42.8	23.314	34.407		42.8	21.356	34.441		42.8	14.483	34.628		42.8	17.248	34.466
				43.1	20.526	34.468		42.9	17.243	34.706		42.9	18.802	34.718		42.9	23.291	34.407		42.9	21.356	34.442		42.9	14.482	34.629		42.9	17.249	34.466
				43.2	20.527	34.468		43	17.218	34.703		43	18.8	34.715		43	23.266	34.397		43	21.357	34.442		43	14.482	34.629		43	17.248	34.464
				43.3	20.526	34.468		43.1	17.194	34.707		43.1	18.797	34.718		43.1	23.205	34.372		43.1	21.358	34.439		43.1	14.481	34.63		43.1	17.249	34.464
				43.4	20.526	34.467		43.2	17.183	34.708		43.2	18.794	34.715		43.2	23.165	34.361		43.2	21.358	34.439		43.2	14.481	34.628		43.2	17.243	34.456
				43.5	20.526	34.468		43.3	17.162	34.718		43.3	18.791	34.713		43.3	23.121	34.362		43.3	21.358	34.439		43.3	14.481	34.629		43.3	17.236	34.453
				43.6	20.524	34.465		43.4	17.149	34.728		43.4	18.786	34.719		43.4	23.077	34.369		43.4	21.357	34.438		43.4	14.481	34.63		43.4	17.23	34.455
				43.7	20.523	34.466		43.5	17.139	34.714		43.5	18.786	34.722		43.5	23.036	34.383		43.5	21.356	34.439		43.5	14.481	34.629		43.5	17.226	34.451
				43.8	20.522	34.466		43.6	17.123	34.704		43.6	18.786	34.718		43.6	22.999	34.382		43.6	21.356	34.438		43.6	14.481	34.628		43.6	17.217	34.455
				43.9	20.522	34.465		43.7	17.104	34.708		43.7	18.78	34.701		43.7	22.96	34.349		43.7	21.355	34.437		43.7	14.481	34.628		43.7	17.21	34.459
				44	20.52	34.466		43.8	17.088	34.71		43.8	18.768	34.687		43.8	22.908	34.321		43.8	21.353	34.439		43.8	14.48	34.629		43.8	17.207	34.463
				44.1	20.52	34.467		43.9	17.068	34.728		43.9	18.745	34.66		43.9	22.844	34.265		43.9	21.353	34.438		43.9	14.48	34.629		43.9	17.192	34.439
				44.2	20.52	34.466		44	17.048	34.729		44	18.688	34.677		44	22.766	34.275		44	21.352	34.437		44	14.48	34.628		44	17.172	34.44
				44.3	20.519	34.467		44.1	17.043	34.738		44.1	18.656	34.696		44.1	22.686	34.271		44.1	21.351	34.435		44.1	14.48	34.63		44.1	17.151	34.439
				44.4	20.519	34.466		44.2	17.043	34.736		44.2	18.643	34.696		44.2	22.606	34.31		44.2	21.349	34.432		44.2	14.48	34.627		44.2	17.133	34.449
				44.5	20.519	34.466		44.3	17.043	34.723		44.3	18.621	34.701		44.3	22.536	34.335		44.3	21.346	34.432		44.3	14.481	34.629		44.3	17.121	34.459
				44.6	20.518	34.467		44.4	17.037	34.72		44.4	18.612	34.701		44.4	22.423	34.4		44.4	21.34	34.424		44.4	14.481	34.628		44.4	17.111	34.463
				44.7	20.518	34.467		44.5	17.029	34.724		44.5	18.598	34.705		44.5	22.383	34.424		44.5	21.332	34.426		44.5	14.481	34.628		44.5	17.103	34.468
				44.8	20.518	34.465		44.6	17.02	34.704		44.6	18.594	34.71		44.6	22.324	34.451		44.6	21.324	34.432		44.6	14.481	34.628		44.6	17.1	34.475
				44.9	20.517	34.466		44.7	17.005	34.715		44.7	18.578	34.691		44.7	22.286	34.47		44.7	21.317	34.422		44.7	14.481	34.627		44.7	17.098	34.482
				45	20.518	34.468		44.8	16.993	34.717		44.8	18.554	34.706		44.8	22.273	34.476		44.8	21.302	34.39		44.8	14.481	34.628		44.8	17.096	34.483
				45.1	20.517	34.465		44.9	16.989	34.725		44.9	18.54	34.727		44.9	22.262	34.481		44.9	21.268	34.35		44.9	14.482	34.628		44.9	17.101	34.492
				45.2	20.517	34.466		45	16.987	34.718		45	18.517	34.702		45	22.247	34.489		45	21.223	34.349		45	14.481	34.627		45	17.107	34.486
				45.3	20.516	34.465		45.1	16.984	34.709		45.1	18.508	34.698		45.1	22.242	34.494		45.1	21.171	34.366		45.1	14.482	34.627		45.1	17.106	34.483
				45.4	20.516	34.464		45.2	16.973	34.714		45.2	18.487	34.696		45.2	22.236	34.496		45.2	21.128	34.393		45.2	14.482	34.627		45.2	17.106	34.481
				45.5	20.514	34.464		45.3	16.96	34.711		45.3	18.477	34.694		45.3	22.234	34.496		45.3	21.092	34.41		45.3	14.483	34.626		45.3	17.104	34.476
				45.6	20.514	34.464		45.4	16.952	34.704		45.4	18.458	34.698		45.4	22.232	34.496		45.4	21.064	34.426		45.4	14.483	34.626		45.4	17.1	34.475
				45.7	20.513	34.464		45.5	16.939	34.712		45.5	18.448	34.696		45.5	22.225	34.498		45.5	21.036	34.436		45.5	14.483	34.626		45.5	17.095	34.474
				45.8	20.512	34.465		45.6	16.929	34.706		45.6	18.436	34.693		45.6	22.222	34.499		45.6	21.012	34.456		45.6	14.484	34.626		45.6	17.092	34.477
				45.9	20.512	34.466		45.7	16.916	34.707		45.7	18.409	34.683		45.7	22.22	34.495		45.7	20.993	34.468		45.7	14.484	34.628		45.7	17.089	34.478
				46	20.512	34.464		45.8	16.906	34.712		45.8	18.393	34.681		45.8	22.211	34.487		45.8	20.98	34.48		45.8	14.485	34.625		45.8	17.089	34.481
				46.1	20.512	34.465		45.9	16.883	34.706		45.9	18.378	34.686		45.9	22.205	34.489		45.9	20.97	34.485		45.9	14.485	34.625		45.9	17.095	34.499
				46.2	20.512	34.464		46	16.881	34.708		46	18.363	34.682		46	22.199	34.49		46	20.961	34.489		46	14.486	34.627		46	17.108	34.507
				46.3	20.512	34.465		46.1	16.874	34.706		46.1	18.336	34.693		46.1	22.193	34.494		46.1	20.955	34.494		46.1	14.485	34.625		46.1	17.13	34.495
				46.4	20.513	34.465		46.2	16.868	34.701		46.2	18.324	34.698		46.2	22.183	34.49		46.2	20.951	34.498		46.2	14.485	34.625		46.2	17.126	34.468
				46.5	20.513	34.464		46.3	16.863	34.692		46.3	18.312	34.696		46.3	22.177	34.493		46.3	20.947	34.501		46.3	14.484	34.625		46.3	17.118	34.464
				46.6	20.513	34.464		46.4	16.842	34.668		46.4	18.296	34.694		46.4	22.173	34.495		46.4	20.945	34.503		46.4	14.483	34.624		46.4	17.115	34.476
				46.7	20.513	34.466		46.5	16.817	34.673		46.5	18.268	34.693		46.5	22.167	34.498		46.5	20.943	34.503		46.5	14.481	34.626		46.5	17.134	34.508
				46.8	20.513	34.465		46.6	16.802	34.693		46.6	18.256	34.703		46.6	22.162	34.496		46.6	20.942	34.504		46.6	14.48	34.629		46.6	17.151	34.484
				46.9	20.513	34.464		46.7	16.794	34.696		46.7	18.242	34.719		46.7	22.156	34.502		46.7	20.941	34.505		46.7	14.478	34.629		46.7	17.143	34.469
				47	20.514	34.463		46.8	16.788	34.68		46.8	18.228	34.746		46.8	22.147	34.502		46.8	20.94	34.504		46.8	14.476	34.625		46.8	17.129	34.462
				47.1	20.514	34.463		46.9	16.774	34.668		46.9	18.217	34.774		46.9	22.144	34.499		46.9	20.939	34.505		46.9	14.476	34.622		46.9	17.117	34.462
				47.2	20.514	34.464		47	16.751	34.647		47	18.225	34.754		47	22.138	34.488		47	20.938	34.511		47	14.476	34.623		47	17.107	34.463
				47.3	20.514	34.464		47.1	16.724	34.657		47.1	18.212	34.706		47.1	22.125	34.484		47.1	20.938	34.512		47.1	14.474	34.628		47.1	17.1	34.468
				47.4	20.513	34.464		47.2	16.703	34.656		47.2	18.179	34.737		47.2	22.116	34.48		47.2	20.941	34.504		47.2	14.473	34.63		47.2	17.095	34.477
				47.5	20.513	34.462		47.3	16.672	34.658		47.3	18.205	34.721		47.3	22.095	34.493		47.3	20.943	34.493		47.3	14.473	34.629		47.3	17.103	34.492
				47.6	20.513	34.462		47.4	16.647	34.677		47.4	18.194	34.709		47.4	22.077	34.501		47.4	20.946	34.48		47.4	14.472	34.631		47.4	17.114	34.499
				47.7	20.512	34.461		47.5	16.636	34.692		47.5	18.184	34.711		47.5	22.072	34.5		47.5	20.95	34.474		47.5	14.472	34.63		47.5	17.132	34.505
				47.8	20.512	34.463		47.6	16.626	34.688		47.6	18.181	34.708		47.6	22.066	34.502		47.6	20.952	34.463		47.6	14.472	34.631		47.6	17.144	34.499
				47.9	20.511	34.463		47.7	16.626	34.688		47.7	18.175	34.711		47.7	22.061	34.506		47.7	20.955	34.463		47.7	14.47	34.632		47.7	17.149	34.487
				48	20.511	34.464		47.8	16.627	34.692		47.8	18.166	34.702		47.8	22.053	34.513		47.8	20.957	34.461		47.8	14.467	34.637		47.8	17.149	34.48
				48.1	20.51	34.463		47.9	16.628	34.699		47.9	18.161	34.706		47.9	22.051	34.505		47.9	20.96	34.47		47.9	14.466	34.639		47.9	17.144	34.476
				48.2	20.503	34.466		48	16.628	34.692		48	18.159	34.709		48	22.047	34.506		48	20.961	34.467		48	14.465	34.641		48	17.138	34.466
				48.3	20.501	34.464		48.1	16.623	34.685		48.1	18.157	34.715		48.1	22.034	34.493		48.1	20.963	34.471		48.1	14.466	34.639		48.1	17.13	34.467
				48.4	20.5	34.464		48.2	16.618	34.688		48.2	18.156	34.716		48.2	22.022	34.471		48.2	20.961	34.488		48.2	14.467	34.638		48.2	17.124	34.467
				48.5	20.5	34.464		48.3	16.616	34.689
				48.6	20.5	34.464		48.4	16.615	34.69						48.3	21.99	34.462		48.3	20.958	34.503		48.3	14.468	34.637		48.3	17.114	34.464
				48.7	20.499	34.466		48.5	16.613	34.691						48.4	21.97	34.457		48.4	20.956	34.507		48.4	14.469	34.636		48.4	17.104	34.464
				48.8	20.497	34.469		48.6	16.614	34.693						48.5	21.948	34.458		48.5	20.954	34.509		48.5	14.47	34.636		48.5	17.097	34.47
				48.9	20.5	34.468		48.7	16.616	34.688						48.6	21.908	34.485		48.6	20.953	34.508		48.6	14.471	34.634		48.6	17.092	34.474
				49	20.501	34.469		48.8	16.616	34.685						48.7	21.894	34.493		48.7	20.952	34.503		48.7	14.472	34.631		48.7	17.087	34.48
				49.1	20.502	34.468		48.9	16.616	34.685						48.8	21.882	34.495		48.8	20.952	34.506		48.8	14.474	34.631		48.8	17.091	34.486
				49.2	20.503	34.466		49	16.615	34.685						48.9	21.87	34.498		48.9	20.952	34.506		48.9	14.476	34.631		48.9	17.102	34.501
				49.3	20.503	34.464		49.1	16.614	34.686						49	21.859	34.483		49	20.952	34.505		49	14.478	34.63		49	17.118	34.489
				49.4	20.503	34.464		49.2	16.612	34.686						49.1	21.843	34.489		49.1	20.952	34.503		49.1	14.48	34.627		49.1	17.132	34.465
				49.5	20.503	34.465		49.3	16.611	34.685						49.2	21.817	34.497		49.2	20.95	34.504						49.2	17.139	34.463
				49.6	20.504	34.467		49.4	16.61	34.686						49.3	21.806	34.505		49.3	20.949	34.507						49.3	17.14	34.463
				49.7	20.505	34.467		49.5	16.607	34.688						49.4	21.797	34.511		49.4	20.949	34.506						49.4	17.139	34.465
				49.8	20.505	34.466		49.6	16.606	34.689						49.5	21.783	34.52		49.5	20.948	34.507						49.5	17.138	34.469
				49.9	20.505	34.466		49.7	16.607	34.691						49.6	21.779	34.522										49.6	17.136	34.471
				50	20.505	34.464		49.8	16.607	34.69						49.7	21.776	34.523										49.7	17.136	34.474
				50.1	20.505	34.464		49.9	16.608	34.684						49.8	21.772	34.525										49.8	17.136	34.477
				50.2	20.506	34.463		50	16.605	34.688						49.9	21.765	34.515										49.9	17.138	34.478
				50.3	20.505	34.463		50.1	16.604	34.686						50	21.76	34.51										50	17.139	34.477
				50.4	20.505	34.463		50.2	16.601	34.689						50.1	21.753	34.513										50.1	17.14	34.476
				50.5	20.505	34.464		50.3	16.602	34.69						50.2	21.741	34.513										50.2	17.142	34.478
				50.6	20.506	34.465		50.4	16.605	34.688						50.3	21.735	34.522										50.3	17.147	34.479
				50.7	20.505	34.469		50.5	16.606	34.686						50.4	21.731	34.524										50.4	17.154	34.479
				50.8	20.507	34.467		50.6	16.606	34.687						50.5	21.728	34.517										50.5	17.16	34.481
				50.9	20.507	34.467		50.7	16.605	34.682						50.6	21.722	34.505										50.6	17.166	34.48
				51	20.508	34.467		50.8	16.601	34.679						50.7	21.701	34.509										50.7	17.171	34.471
				51.1	20.507	34.467		50.9	16.598	34.679						50.8	21.691	34.503										50.7	17	34.5
				51.2	20.507	34.467		51	16.593	34.679						50.9	21.679	34.501
				51.3	20.506	34.466		51.1	16.586	34.683						51	21.666	34.481
				51.4	20.506	34.469		51.2	16.585	34.687						51.1	21.644	34.446
				51.5	20.507	34.468		51.3	16.585	34.687						51.2	21.583	34.458
				51.6	20.507	34.468		51.4	16.573	34.684						51.3	21.551	34.428
				51.7	20.508	34.468		51.5	16.568	34.682						51.4	21.515	34.443
				51.8	20.508	34.468		51.6	16.565	34.678						51.5	21.482	34.472
				51.9	20.509	34.467		51.7	16.559	34.68						51.6	21.456	34.471
				52	20.509	34.468		51.8	16.55	34.671						51.7	21.401	34.44
				52.1	20.51	34.467		51.9	16.543	34.672						51.8	21.329	34.466
				52.2	20.51	34.467		52	16.534	34.67						51.9	21.25	34.485
				52.3	20.51	34.467		52.1	16.527	34.671						52	21.227	34.482
				52.4	20.51	34.465		52.2	16.518	34.667						52.1	21.185	34.485
				52.5	20.511	34.467		52.3	16.503	34.674						52.2	21.165	34.482
				52.6	20.51	34.466		52.4	16.504	34.676						52.3	21.141	34.454
				52.7	20.51	34.466		52.5	16.493	34.669						52.4	21.088	34.488
				52.8	20.51	34.467		52.6	16.452	34.65						52.5	21.068	34.503
				52.9	20.51	34.468		52.7	16.424	34.663						52.6	21.053	34.515
				53	20.51	34.466		52.8	16.414	34.669						52.7	21.042	34.523
				53.1	20.51	34.467		52.9	16.411	34.668						52.8	21.027	34.534
				53.2	20.51	34.467		53	16.408	34.663						52.9	21.024	34.537
				53.3	20.511	34.467		53.1	16.403	34.667						53	21.019	34.542
				53.4	20.511	34.467		53.2	16.401	34.671						53.1	21.012	34.528
				53.5	20.511	34.466		53.3	16.399	34.661						53.2	21.005	34.523
				53.6	20.511	34.467		53.4	16.381	34.662						53.3	20.994	34.52
				53.7	20.511	34.466		53.5	16.371	34.667						53.4	20.983	34.522
				53.8	20.511	34.465		53.6	16.371	34.678						53.5	20.972	34.518
				53.9	20.51	34.465		53.7	16.367	34.662						53.6	20.947	34.52
				54	20.509	34.466		53.8	16.352	34.661						53.7	20.934	34.516
				54.1	20.509	34.466		53.9	16.345	34.666						53.8	20.921	34.517
				54.2	20.51	34.469		54	16.34	34.674						53.9	20.891	34.461
				54.3	20.511	34.467		54.1	16.344	34.663						54	20.856	34.388
				54.4	20.511	34.47		54.2	16.342	34.661						54.1	20.741	34.385
				54.5	20.511	34.468		54.3	16.34	34.663						54.2	20.683	34.37
				54.6	20.512	34.468		54.4	16.339	34.665						54.3	20.62	34.362
				54.7	20.512	34.469		54.5	16.342	34.659						54.4	20.471	34.309
				54.8	20.513	34.469		54.6	16.339	34.664						54.5	20.384	34.291
				54.9	20.513	34.467		54.7	16.338	34.666						54.6	20.295	34.324
				55	20.51	34.469		54.8	16.336	34.659						54.7	20.217	34.364
				55.1	20.512	34.469		54.9	16.335	34.665						54.8	20.093	34.427
				55.2	20.512	34.467		55	16.337	34.665						54.9	20.047	34.447
				55.3	20.513	34.465		55.1	16.336	34.665						55	20.007	34.447
				55.4	20.519	34.465		55.2	16.335	34.666						55.1	19.926	34.462
				55.5	20.519	34.464		55.3	16.336	34.662						55.2	19.891	34.479
				56.1	21	34.5		55.4	16.334	34.664						55.3	19.838	34.495
				56.2	21	34.5		55.5	16.332	34.659						55.4	19.816	34.513
				56.3	21	34.5		55.6	16.329	34.661						55.5	19.784	34.516
				56.4	21	34.5		55.7	16.325	34.662						55.6	19.769	34.52
				56.5	21	34.5		55.8	16.323	34.662						55.7	19.752	34.507
				56.6	21	34.5		55.9	16.322	34.662						55.8	19.712	34.483
								56	16.318	34.662						55.9	19.688	34.486
								56.1	16.315	34.661						56	19.665	34.499
								56.2	16.313	34.661						56.1	19.646	34.505
								56.3	16.31	34.661						56.2	19.613	34.513
								56.4	16.307	34.662						56.3	19.598	34.521
								56.5	16.307	34.665						56.4	19.586	34.528
								56.6	16.303	34.646						56.5	19.576	34.536
								56.7	16.288	34.647						56.6	19.569	34.539
								56.8	16.274	34.653						56.7	19.554	34.529
								56.9	16.26	34.66						56.8	19.546	34.529
								57	16.255	34.657						56.9	19.538	34.528
								57.1	16.254	34.656						57	19.53	34.526
								57.2	16.25	34.657						57.1	19.522	34.531
								57.3	16.251	34.661						57.2	19.506	34.544
								57.4	16.261	34.655						57.3	19.503	34.544
								57.5	16.258	34.659						57.4	19.5	34.548
								57.6	16.254	34.654						57.5	19.492	34.548
								57.7	16.252	34.651						57.6	19.487	34.541
								57.8	16.249	34.658						57.7	19.48	34.53
								57.9	16.252	34.658						57.8	19.458	34.498
								58	16.255	34.66						57.9	19.439	34.502
								58.1	16.255	34.656						58	19.42	34.507
								58.2	16.253	34.651						58.1	19.385	34.523
								58.3	16.25	34.652						58.2	19.372	34.525
								58.4	16.248	34.659						58.3	19.359	34.513
								58.5	16.251	34.658						58.4	19.327	34.53
								58.6	16.251	34.652						58.5	19.314	34.531
								58.7	16.248	34.655						58.6	19.303	34.531
								58.8	16.247	34.653						58.7	19.291	34.524
								58.9	16.247	34.658						58.8	19.266	34.54
								59	16.247	34.656						58.9	19.257	34.543
								59.1	16.25	34.662						59	19.243	34.551
								59.2	16.252	34.651						59.1	19.237	34.539
								59.3	16.243	34.659						59.2	19.228	34.543
								59.4	16.242	34.654						59.3	19.221	34.548
								59.5	16.239	34.659						59.4	19.209	34.556
								59.6	16.241	34.658						59.5	19.205	34.557
								59.7	16.241	34.658						59.6	19.202	34.558
								59.8	16.241	34.659						59.7	19.199	34.558
								59.9	16.243	34.658						59.8	19.194	34.561
								60	16.243	34.66						59.9	19.191	34.564
								60.1	16.243	34.658						60	19.19	34.568
								60.2	16.243	34.659						60.1	19.188	34.567
								60.3	16.243	34.655						60.2	19.187	34.572
								60.4	16.242	34.654						60.3	19.188	34.564
								60.5	16.24	34.654						60.4	19.185	34.562
								60.6	16.24	34.66						60.5	19.182	34.567
								60.7	16.242	34.657						60.6	19.176	34.588
								60.8	16.242	34.659						60.7	19.195	34.587
								60.9	16.242	34.658						60.8	19.187	34.573
								61	16.242	34.657						60.9	19.187	34.58
								61.1	16.241	34.653						61	19.213	34.6
								61.2	16.238	34.655
								61.3	16.237	34.66
								61.4	16.234	34.658
								61.5	16.234	34.658
								61.6	16.234	34.656
								61.7	16.234	34.656
								61.8	16.234	34.657
								61.9	16.233	34.657
								62	16.231	34.659
								62.1	16.232	34.659
								62.2	16.233	34.658
								62.3	16.232	34.657
								62.4	16.232	34.658
								62.5	16.231	34.658
								62.6	16.231	34.658
								62.7	16.231	34.659
